# Supplementary material for: Xyloglucan processing machinery in Xanthomonas pathogens and its role in the transcriptional activation of virulence factors
Source: Nat Commun. 2021 Jun 30;12:4049. doi: 10.1038/s41467-021-24277-4 (PMC8245568; doi:10.1038/s41467-021-24277-4)
Supplement: Supplementary file 4 — Supplementary Data 1 [file 41467_2021_24277_MOESM4_ESM.xlsx]

## Sheet: Plan1
Supplementary Data 1. Differentially expressed genes in RNA-seq assays of X. citri pv. citri 306. Cells were grown in minimal medium XVM2m containing xyloglucan oligosaccharides and in minimal medium XVM2m containing glucose as reference condition. Descriptions are based on gene annotation data, except for XAC4183, whose biochemical function was defined in this work (shown in italic). Genes were …
Locus	log₂ fold change (XyGOs/Glu)	p-adjusted	dbCAN	Description
Up-regulated genes
XAC0054	2.26431	0.0429816		degenerated UDP-glucose epimerase
XAC0277	3.02694	1.74534e-17		conserved hypothetical protein
XAC0286	3.58933	2.41047e-34		avirulence protein
XAC0287	1.9274	0.0100178		quinone oxidoreductase
XAC0291	2.70258	0.0195294		Oar protein
XAC0356	2.73938	9.32695e-06		P-hydroxybenzoate hydroxylase
XAC0393	1.9495	6.1716e-06		HpaF protein
XAC0394	2.90058	4.28984e-20		HrpF protein
XAC0395	2.8792	1.57928e-05		hypothetical protein
XAC0396	4.45718	1.5681e-39		HpaB protein
XAC0397	4.1235	9.90204e-27		HrpE protein
XAC0398	5.06953	3.50429e-19		HrpD6 protein
XAC0399	4.41949	6.51798e-32		HrpD5 protein
XAC0400	4.3522	1.61429e-29		HpaA protein
XAC0401	4.35538	3.5309e-10		HrcS protein
XAC0402	4.18613	1.35085e-29		HrcR protein
XAC0403	4.25205	1.4367e-28		HrcQ protein
XAC0404	4.26061	1.95931e-29		HpaP protein
XAC0405	3.83306	9.99252e-51		HrcV protein
XAC0406	4.97728	2.84789e-40		HrcU protein
XAC0407	4.34119	1.20835e-23		HrpB1 protein
XAC0408	4.73173	3.12136e-25		HrpB2 protein
XAC0409	5.11493	6.51228e-44		HrcJ protein
XAC0410	4.0337	7.61797e-12		HrpB4 protein
XAC0411	5.79552	1.10604e-08		HrpB5 protein
XAC0412	4.97912	2.31924e-19		HrcN protein
XAC0413	3.99632	2.80463e-09		HrpB7 protein
XAC0414	3.99283	2.48188e-25		HrcT protein
XAC0415	3.22762	6.75154e-20		HrcC protein
XAC0416	4.86492	1.69404e-24		Hpa1 protein
XAC0417	2.55956	1.92562e-05	GH23	Hpa2 protein
XAC0435	2.46488	1.63602e-05		VirK protein
XAC0754	2.76159	5.73629e-11		hypothetical protein
XAC0778	1.62453	0.0381709		cell division protein
XAC0779	1.93208	2.57627e-05	GT28	UDP-N-acetylglucosamine-N-acetylmuramyl-(pentapeptide) pyrophosphoryl-undecaprenol
XAC0780	1.85545	0.00389392		UDP-N-acetylmuramate-alanine ligase
XAC0781	2.03694	3.4067e-05		D-alanine-D-alanine ligase B
XAC0782	2.0516	1.16461e-05		cell division protein
XAC0783	2.10869	1.30043e-06		cell division protein
XAC0795	1.95504	0.0131625		protease
XAC0797	2.37744	0.000725754	GH109	D-galactose 1-dehydrogenase
XAC0845	3.29082	0.00373801		transcriptional regulator
XAC0846	3.06674	0.010702		FMNH2-dependent monooxygenase
XAC0847	3.21094	0.00384845		ABC transporter ATP-binding protein
XAC0852	3.76692	0.0022692		TonB-dependent receptor
XAC0853	3.77367	0.000645301		hypothetical protein
XAC0854	4.03057	1.95484e-06		conserved hypothetical protein
XAC0855	3.26713	0.000482564		monooxygenase
XAC0856	3.87495	3.75998e-08		ABC transporter oligopeptide binding protein
XAC0857	4.18686	3.90925e-06		ABC transporter permease
XAC0858	3.75876	2.74745e-07		ABC transporter permease
XAC0859	5.13812	1.76925e-05		hypothetical protein
XAC0860	3.76208	0.000196266		ABC transporter ATP-binding protein
XAC0878	1.90554	0.0203025		protocatechuate 3%2C4-dioxygenase beta chain
XAC0879	2.13464	0.0184268		protocatechuate degradation protein
XAC0880	2.3734	0.0031422		transcriptional regulator
XAC1018	2.26538	0.00803761		ABC transporter sulfate permease
XAC1019	2.64313	0.000260088		ABC transporter sulfate permease
XAC1020	2.82083	1.16461e-05		sulfate ABC transporter ATP-binding protein
XAC1124	2.74241	1.29115e-12		conserved hypothetical protein
XAC1171	3.81272	4.65163e-19		serine/threonine kinase
XAC1172	3.36015	2.96197e-19		conserved hypothetical protein
XAC1177	2.72733	0.00880815	GH15	conserved hypothetical protein
XAC1208	1.63598	0.0476416		conserved hypothetical protein
XAC1266	2.52886	7.1514e-15		HrpX protein
XAC1275	2.58177	5.67482e-09	GH43	xylosidase
XAC1279	2.12668	0.00267973		two-component system regulatory protein
XAC1705	1.64348	0.00188871		MFS transporter
XAC1755	2.61396	0.00346072		conserved hypothetical protein
XAC1763	3.45275	1.28665e-06		2-oxo-3-deoxygalactonate kinase
XAC1764	2.0258	0.000120206		regucalcin
XAC1765	3.82218	4.05512e-23		4-hydroxy-2-oxoglutarate aldolase/2-deydro-3-deoxyphosphogluconate aldolase
XAC1766	4.63229	4.33678e-10		4-hydroxy-2-oxoglutarate aldolase/2-deydro-3-deoxyphosphogluconate aldolase
XAC1769	4.40197	1.46761e-76		TonB-dependent receptor
XAC1774	1.73326	0.029189	GH95	conserved hypothetical protein
XAC1829	3.30114	0.00505773		histidinol dehydrogenase
XAC1830	3.22875	0.00272054		histidinol-phosphate aminotransferase
XAC1831	2.75553	0.00318555		imidazoleglycerolphosphate dehydratase/histidinol-phosphate phosphatase bifunctional enzyme
XAC1832	3.48519	0.000861314		amidotransferase
XAC1833	3.92932	0.00113303		phosphoribosylformimino-5-aminoimidazole carboxam
XAC1834	3.35869	4.51834e-05		cyclase
XAC1835	3.85056	9.97479e-05		phosphoribosyl-AMP cyclohydrolase/phosphoribosyl-ATP pyrophosphatase bifunctional enzyme
XAC1961	1.9663	0.0293142		acetyltransferase
XAC2009	2.22678	3.68136e-07		conserved hypothetical protein
XAC2156	3.72562	7.83715e-06		conserved hypothetical protein
XAC2331	2.38662	0.0152442		C-type cytochrome biogenesis protein
XAC2467	1.82357	0.029936		conserved hypothetical protein
XAC2574	2.28669	4.27472e-07	GT26	GumM protein
XAC2575	2.08984	1.41376e-05		GumL protein
XAC2576	2.26761	1.0652e-07	GT70	GumK protein
XAC2577	2.15827	5.60967e-05		GumJ protein
XAC2578	1.9832	0.000633392	GT94	GumI protein
XAC2579	1.74777	0.00412838	GT4	GumH protein
XAC2580	1.76533	0.0189176		GumG protein
XAC2654	4.63984	6.36579e-16		conserved hypothetical protein
XAC2691	1.90907	4.81849e-05		NADH-ubiquinone oxidoreductase NQO14 subunit
XAC2692	1.79783	0.00650005		NADH-ubiquinone oxidoreductase NQO13 subunit
XAC2693	1.81677	0.0165414		NADH-ubiquinone oxidoreductase NQO12 subunit
XAC2724	2.09179	0.0332543		2-hydroxyacid dehydrogenase
XAC2786	2.70466	1.37134e-16		conserved hypothetical protein
XAC2787	2.1546	0.00238135		hypothetical protein
XAC2853	4.38922	5.22144e-13		cysteine protease
XAC2876	1.64847	0.0394568		hypothetical protein
XAC2922	3.67464	2.27787e-28	PL3	HrpW protein
XAC3085	2.66541	2.76977e-09		conserved hypothetical protein
XAC3090	2.94772	2.02826e-13		leucin rich protein
XAC3197	2.29291	0.0277301		ABC transporter permease
XAC3198	2.42066	0.00880815		nitrate transport protein
XAC3199	2.22397	0.0480476		oxidoreductase
XAC3200	3.02884	0.00115742		nitrilotriacetate monooxygenase component A
XAC3201	3.04903	0.00646474		TonB-dependent receptor
XAC3328	2.87637	0.000561462		ATP sulfurylase
XAC3329	2.97931	0.00314243		ATP sulfurylase small subunit
XAC3340	2.69499	0.0465526		siroheme synthase
XAC3419	2.82986	0.02526		Oar protein
XAC3444	3.17879	2.14173e-05		TonB-dependent receptor
XAC3506	1.83651	0.00673639		truncated cellulase S
XAC3611	3.77511	5.21937e-05		peptidase
XAC3613	2.20282	0.0166575		TonB-dependent receptor
XAC3646	2.75108	8.0842e-09		hypothetical protein
XAC3647	5.21795	3.28585e-12		chorismate mutase
XAC3666	2.53564	1.17891e-10		hypothetical protein
XAC3866	2.93649	0.021719		conserved hypothetical protein
XAC3878	3.24776	2.61614e-07		disulphide-isomerase
XAC4183	1.97611	2.85239e-06	GH43	α-L-arabinofuranosidase (this work)
XAC4195	2.047	0.00775589	GH94	NdvB
XAC4196	2.31888	0.00371575		cation symporter
XAC4213	2.11303	4.65163e-19		shikimate kinase
XAC4327	1.81976	0.00281474		urea amidolyase
XAC4333	3.02557	4.17109e-11		conserved hypothetical protein
Down-regulated genes
XAC0175	-2.99928	8.9014e-06		transcriptional regulator asnC family
XAC0231	-3.93393	0.0380688		conserved hypothetical protein
XAC0250	-2.12104	0.045322		conserved hypothetical protein
XAC0251	-2.36503	0.0229643		transcriptional regulator tetR family
XAC0255	-1.9012	0.0324633		transcriptional regulator
XAC0260	-3.78065	1.22285e-06		conserved hypothetical protein
XAC0267	-2.7416	0.00414062		conserved hypothetical protein
XAC0281	-4.54952	5.8933e-06		transcriptional regulator marR family
XAC0282	-2.73062	0.0327753		organic hydroperoxide resistance protein
XAC0338	-2.24189	0.0364556		conserved hypothetical protein
XAC0350	-4.68612	6.86129e-14		conserved hypothetical protein
XAC0424	-2.67939	3.39443e-06		conserved hypothetical protein
XAC0545	-2.40894	0.00382697		phospho-2-dehydro-3-deoxyheptonate aldolase%2C phe-sensitive
XAC0559	-2.52251	1.82314e-05		conserved hypothetical protein
XAC0611	-4.14146	1.09516e-10		chemotaxis protein
XAC0614	-4.35325	3.30089e-13		GGDEF family protein
XAC0900	-2.19428	0.039257		peptide methionine sulfoxide reductase
XAC0930	-2.89305	0.000196489		extracellular protease
XAC0940	-4.24853	6.3388e-12		conserved hypothetical protein
XAC0993	-2.1457	0.0393263		30S ribosomal protein S13
XAC1136	-2.30659	0.0130072		propionate catabolism regulatory protein
XAC1160	-3.32433	0.000339762		oxidoreductase
XAC1161	-2.72449	0.0223141		conserved hypothetical protein
XAC1195	-2.05922	0.0346884		hypothetical protein
XAC1240	-2.81457	0.00553147		conserved hypothetical protein
XAC1258	-2.09935	1.12582e-05		cytochrome O ubiquinol oxidase subunit II
XAC1259	-1.64213	0.0270401		cytochrome O ubiquinol oxidase subunit I
XAC1423	-3.2902	2.9628e-07		pili assembly chaperone
XAC1443	-2.42888	0.00980864		transcriptional regulator marR family
XAC1452	-5.10693	1.10302e-19		hypothetical protein
XAC1548	-3.17495	0.000866124		transcriptional regulator gntR family
XAC1562	-2.08707	0.0237979		acyl-CoA dehydrogenase
XAC1577	-1.98407	0.0237979		ABC transporter phosphate binding protein
XAC1621	-1.99762	0.0477308		30S ribosomal protein S18
XAC1634	-4.64578	4.38212e-18		conserved hypothetical protein
XAC1639	-3.16532	0.000768419		atrazine chlorohydrolase
XAC1666	-3.07761	1.42672e-05		chemotaxis protein
XAC1681	-2.48729	0.0265129		conserved hypothetical protein
XAC1682	-2.99064	0.0117352		RNA polymerase sigma-E factor
XAC1696	-3.62624	0.0107752		methyltransferase
XAC1739	-3.67899	9.42018e-11		LexA repressor
XAC1740	-3.02984	3.11592e-05		RecA protein
XAC1746	-3.25943	8.15093e-09		chemotaxis protein
XAC1795	-2.92815	2.08557e-07		conserved hypothetical protein
XAC1796	-4.08509	6.76493e-14	GH5	endo-1,4-beta-mannosidase
XAC1797	-1.90262	0.0152843		two-component system regulatory protein
XAC1869	-1.84189	0.039257		hypothetical protein
XAC1887	-2.61752	0.00113303		c-di-GMP phosphodiesterase A
XAC1888	-3.39173	5.72893e-09		glutamate methylesterase
XAC1890	-5.38485	2.16795e-21		chemotaxis protein methyltransferase
XAC1891	-3.67111	4.40516e-12		chemotaxis protein
XAC1892	-4.32385	2.06518e-12		chemotaxis protein
XAC1893	-2.03236	0.00180433		chemotaxis protein
XAC1894	-4.55406	3.74238e-15		chemotaxis protein
XAC1895	-3.23738	1.60248e-07		chemotaxis protein
XAC1896	-4.90608	7.42984e-16		chemotaxis protein
XAC1897	-4.56074	6.86129e-14		chemotaxis protein
XAC1898	-4.43368	2.6519e-14		hypothetical protein
XAC1899	-4.30328	1.37811e-11		chemotaxis protein
XAC1900	-5.22264	3.88381e-18		chemotaxis protein
XAC1901	-5.52692	1.73245e-12		conserved hypothetical protein
XAC1902	-4.20197	1.47594e-11		chemotaxis protein
XAC1903	-4.54044	1.88965e-18		chemotaxis protein
XAC1904	-4.98243	1.10405e-21		chemotaxis response regulator
XAC1905	-5.11432	2.29033e-19		conserved hypothetical protein
XAC1906	-5.10965	5.33891e-19		chemotaxis protein
XAC1907	-4.92655	2.29033e-19		chromosome partioning protein
XAC1908	-4.30091	7.57239e-14		MotB
XAC1909	-5.33668	7.57151e-24		MotA
XAC1926	-3.62684	1.16781e-06		hypothetical protein
XAC1930	-3.38582	1.58789e-11		chemotaxis related protein
XAC1931	-3.96785	2.16383e-11		chemotaxis related protein
XAC1932	-4.27372	2.62692e-20		chemotaxis protein
XAC1933	-4.37667	9.40311e-17		RNA polymerase sigma factor
XAC1934	-3.88414	2.12795e-12		flagellar biosynthesis switch protein
XAC1971	-3.17539	5.76691e-09		conserved hypothetical protein
XAC1972	-4.00878	2.50604e-16		conserved hypothetical protein
XAC1973	-4.7515	7.66554e-20		flagellar protein
XAC1974	-4.25899	1.90488e-14		flagellar protein
XAC1975	-6.30776	1.69404e-24		flagellar protein
XAC1987	-4.759	2.55822e-19		chemotaxis protein
XAC1989	-5.5872	3.6914e-33		flagellar protein
XAC1990	-6.07179	4.36111e-34		conserved hypothetical protein
XAC1993	-5.06716	1.96967e-21		conserved hypothetical protein
XAC1995	-4.96978	1.60248e-07		hypothetical protein
XAC1996	-5.09164	1.9277e-20		chemotaxis protein
XAC2169	-2.25658	0.00382697		methyl-accepting chemotaxis protein
XAC2286	-2.74744	0.00827521		phage-related integrase
XAC2447	-4.72856	1.82887e-11		chemotaxis protein
XAC2448	-5.41979	1.33254e-16		chemotaxis protein
XAC2482	-5.07719	1.10725e-17		transcriptional regulator
XAC2498	-1.89855	0.0328261		multidrug resistance protein
XAC2539	-3.59299	2.01161e-06		conserved hypothetical protein
XAC2540	-3.04984	0.000622196	GH35	conserved hypothetical protein
XAC2717	-2.06825	0.00153178		tryptophan synthase beta chain
XAC2718	-2.34258	8.16474e-05		transcriptional regulator
XAC2812	-4.05153	4.48726e-12		conserved hypothetical protein
XAC2843	-2.56184	0.000830608		multidrug efflux transporter
XAC2844	-5.50393	4.72219e-08		multidrug resistance protein
XAC2864	-5.51694	6.19072e-12		conserved hypothetical protein
XAC2865	-4.85132	2.87486e-09		chemotaxis histidine protein kinase
XAC2866	-4.48837	7.84933e-06		chemotaxis protein
XAC2868	-3.24071	0.0378984		response regulator
XAC2904	-3.09655	2.59657e-08		integrase/recombinase
XAC2982	-2.01095	0.0195294		quinol oxidase subunit II
XAC2983	-2.87127	2.74745e-07		quinol oxidase subunit I
XAC3014	-3.77671	6.6766e-07		RebB
XAC3015	-3.46637	0.00188816		RebB
XAC3016	-3.23051	0.000512743		RebA
XAC3017	-2.50026	0.0100178		RebB
XAC3018	-3.61999	1.73103e-07		hypothetical protein
XAC3019	-2.46178	0.0483006		hypothetical protein
XAC3020	-2.37441	0.0196461		hypothetical protein
XAC3053	-2.83881	0.00194952		conserved hypothetical protein
XAC3086	-2.97699	1.37325e-05		conserved hypothetical protein
XAC3087	-3.21559	0.000100533		RebB protein
XAC3132	-3.92118	7.23219e-10		chemotaxis protein
XAC3165	-1.60098	0.0154775		ABC transporter ATP-binding protein
XAC3213	-3.34057	3.90925e-06		chemotaxis protein
XAC3281	-1.80507	0.04914		conserved hypothetical protein
XAC3337	-5.75916	4.35104e-14		hypothetical protein
XAC3363	-2.52703	4.93913e-05		transcriptional regulator blaI family
XAC3459	-2.22131	0.00986051		transcriptional regulator lysR family
XAC3461	-3.34929	9.78703e-11		transcriptional regulator
XAC3472	-3.674	1.6794e-08		polyphosphate-selective porin O
XAC3693	-2.84323	0.000192283		chemotaxis protein
XAC3694	-2.80723	0.000362033		chemotaxis MotB protein
XAC3763	-3.39289	1.31361e-07		conserved hypothetical protein
XAC3927	-2.18216	9.39089e-05		conserved hypothetical protein
XAC3959	-2.16752	0.00435231		conserved hypothetical protein
XAC4010	-2.78915	0.000114158		conserved hypothetical protein
XAC4026	-3.28622	1.66525e-05		conserved hypothetical protein
XACa0009	-1.87539	0.00713179		ISxac3 transposase
XACa0028	-2.76893	1.3019e-05		plasmid stable inheritance protein I
XACa0029	-2.53622	1.49169e-05		transposase
XACa0036	-2.4627	4.62013e-05		conserved hypothetical protein
XACa0037	-2.88104	1.58639e-05		conserved hypothetical protein
XACa0038	-2.99983	0.000262044		Tn5045 resolvase
XACa0042	-2.98665	2.28402e-06		KfrA protein
XACb0025	-2.09546	0.00484606		hypothetical protein
XACb0059	-2.16014	0.0206014		virulence associated protein
XACb0060	-3.56422	3.45473e-06		virulence plasmid protein
XACb0069	-2.48728	5.60632e-05		conserved hypothetical protein
XACb0070	-2.88688	1.49169e-05		conserved hypothetical protein
XACb0071	-2.91748	0.00062194		Tn5045 resolvase
XACb0072	-2.35376	0.0129971		resolvase
