# Supplementary material for: Xyloglucan processing machinery in Xanthomonas pathogens and its role in the transcriptional activation of virulence factors
Source: Nat Commun. 2021 Jun 30;12:4049. doi: 10.1038/s41467-021-24277-4 (PMC8245568; doi:10.1038/s41467-021-24277-4)
Supplement: Supplementary file 6 — Source data [file 41467_2021_24277_MOESM6_ESM.xlsx]

## Sheet: Fig. 5
(a)															(b)								(d) and Supplementary Fig. 25
Downregulated					Upregulated					Not regulated					Fold Change Values								Target - XAC1265 (hrpG)											Target - XAC1266 (hrpX)
Gene	p adjusted	(-log10 p)	(log2 Fold Change)		Gene	p adjusted	(-log10 p)	(log2 Fold Change)		Gene	p adjusted	(-log10 p)	(log2 Fold Change)		Gene	Experiment 1	Experiment 2	Experiment 3	Experiment 4	Mean	SE		Condition	Experiment	Cq	Mean Cq	Cq SD	RNE	Mean RNE	RNE SE	log2 (RNE)			Condition	Experiment	Cq	Mean Cq	Cq SD	RNE	Mean RNE	RNE SE	log2 (RNE)
XAC0175	8.9014e-06	5.05054	-3		XAC0054	0.0429816	1.36672	2.26		XAC0001	1	0	-0.96		XAC1768	1.34	2.35	1.91	2.4	1.93	0.15		Glucose	A	23.481	23.3157	0.537025	0.888089	1	0.176863	0			Glucose	A	24.443	24.2813	0.256466	0.889034	1	0.0799824	0
XAC0231	0.0380688	1.41943	-3.93		XAC0277	1.74534e-17	16.7581	3.03		XAC0002	1	0	-0.81		XAC1769	16.5	20.4	18.6	35.54	21.14	0.18		Glucose	A'	23.587			0.823021						Glucose	A'	24.544			0.826048
XAC0250	0.045322	1.34369	-2.12		XAC0286	2.41047e-34	33.6179	3.59		XAC0003	1	0	-0.22		XAC1770	2.7	2.55	2.5	1.7	2.57	0.32		Glucose	B	23.622			0.8026						Glucose	B	24.165			1.08832
XAC0251	0.0229643	1.63895	-2.37		XAC0287	0.0100178	1.99923	1.93		XAC0004	1	0	-0.58		XAC1771	1.74	1.55	1.13	1.3	1.61	0.25		Glucose	B'	23.909			0.65317						Glucose	B'	24.496			0.855405
XAC0255	0.0324633	1.48861	-1.9		XAC0291	0.0195294	1.70931	2.7		XAC0005	1	0	0.67		XAC1772	0.93	2.14	1.1	1.1	1.4	0.22		Glucose	C	22.681			1.5771						Glucose	C	23.883			1.33617
XAC0260	1.22285e-06	5.91263	-3.78		XAC0356	9.32695e-06	5.03026	2.74		XAC0006	1	0	1.07		XAC1773	1.43	1.95	1.6	1.14	1.6	0.18		Glucose	C'	22.614			1.65481						Glucose	C'	24.157			1.09468
XAC0267	0.00414062	2.38293	-2.74		XAC0393	6.1716e-06	5.2096	1.95		XAC0007	1	0	-0.21		XAC1774	1.8	5.51	3.93	3.2	3.32	0.23		Xylose	A	24.931	24.0163	0.84089	0.362419	0.698814	0.156157	-0.517019			Xylose	A	25.534	25.5908	0.271181	0.465416	0.446564	0.0347141	-1.16306
XAC0281	5.8933e-06	5.22964	-4.55		XAC0394	4.28984e-20	19.3676	2.9		XAC0008	1	0	-0.26		XAC1775	1.2	2.94	1.1	1.94	2	0.32		Xylose	A'	25.22			0.294519						Xylose	A'	25.636			0.432128
XAC0282	0.0327753	1.48445	-2.73		XAC0395	1.57928e-05	4.80154	2.88		XAC0009	1	0	0.25		XAC1776	1.5	2.9	1.83	2.63	2.21	0.24		Xylose	B	23.586			0.951743						Xylose	B	25.325			0.54185
XAC0338	0.0364556	1.43824	-2.24		XAC0396	1.5681e-39	38.8046	4.46		XAC0010	1	0	0.14		XAC1777	2.01	3	1.9	3.4	2.42	0.19		Xylose	B'	23.707			0.872564						Xylose	B'	25.311			0.547397
XAC0350	6.86129e-14	13.1636	-4.69		XAC0397	9.90204e-27	26.0043	4.12		XAC0011	1	0	0.32										Xylose	C	23.23			1.22886						Xylose	C	26.04			0.322077
XAC0424	3.39443e-06	5.46923	-2.68		XAC0398	3.50429e-19	18.4554	5.07		XAC0012	1	0	1.3										Xylose	C'	23.424			1.06911						Xylose	C'	25.699			0.412768
XAC0545	0.00382697	2.41715	-2.41		XAC0399	6.51798e-32	31.1859	4.42		XAC0013	1	0	0.47										Galactose	A	24.378	23.333	0.956901	0.448291	0.949167	0.273482	-0.0752661			Galactose	A	20.929	21.2405	0.355509	11.0091	8.7766	0.878098	3.13366
XAC0559	1.82314e-05	4.73918	-2.52		XAC0400	1.61429e-29	28.792	4.35		XAC0014	1	0	0.96										Galactose	A'	24.568			0.391135						Galactose	A'	20.951			10.8343
XAC0611	1.09516e-10	9.96052	-4.14		XAC0401	3.5309e-10	9.45211	4.36		XAC0015	1	0	0.23										Galactose	B	23.111			1.11315						Galactose	B	21.718			6.20084
XAC0614	3.30089e-13	12.4814	-4.35		XAC0402	1.35085e-29	28.8694	4.19		XAC0016	1	0	0.2										Galactose	B'	23.223			1.02715						Galactose	B'	21.656			6.48695
XAC0900	0.039257	1.40608	-2.19		XAC0403	1.4367e-28	27.8426	4.25		XAC0017	0.892416	0.0494325	-1.52										Galactose	C	22.325			1.957						Galactose	C	21.157			9.32631
XAC0930	0.000196489	3.70666	-2.89		XAC0404	1.95931e-29	28.7079	4.26		XAC0018	1	0	0.04										Galactose	C'	22.393			1.86377						Galactose	C'	21.032			10.2142
XAC0940	6.3388e-12	11.198	-4.25		XAC0405	9.99252e-51	50.0003	3.83		XAC0019	1	0	-1.1										Xyl+Gal+Glc	A	23.315	23.1472	0.222894	0.858616	0.968549	0.0664218	-0.0461027			Xyl+Gal+Glc	A	23.246	23.1045	0.530858	1.81898	2.01622	0.349162	1.01165
XAC0993	0.0393263	1.40532	-2.15		XAC0406	2.84789e-40	39.5455	4.98		XAC0020	1	0	0.47										Xyl+Gal+Glc	A'	23.339			0.84395						Xyl+Gal+Glc	A'	23.179			1.90984
XAC1136	0.0130072	1.88582	-2.31		XAC0407	1.20835e-23	22.9178	4.34		XAC0021	1	0	-0.09										Xyl+Gal+Glc	B	22.869			1.18261						Xyl+Gal+Glc	B	22.417			3.32481
XAC1160	0.000339762	3.46882	-3.32		XAC0408	3.12136e-25	24.5057	4.73		XAC0022	1	0	1.12										Xyl+Gal+Glc	B'	22.86			1.19027						Xyl+Gal+Glc	B'	22.515			3.09601
XAC1161	0.0223141	1.65142	-2.72		XAC0409	6.51228e-44	43.1863	5.11		XAC0023	1	0	0.49										Xyl+Gal+Glc	C	23.215			0.922517						Xyl+Gal+Glc	C	23.65			1.35574
XAC1195	0.0346884	1.45982	-2.06		XAC0410	7.61797e-12	11.1182	4.03		XAC0024	1	0	1.04										Xyl+Gal+Glc	C'	23.285			0.877307						Xyl+Gal+Glc	C'	23.62			1.38565
XAC1240	0.00553147	2.25716	-2.81		XAC0411	1.10604e-08	7.95623	5.8		XAC0025	1	0	0.36										Sucrose+Fructose	A	22.858	22.669	0.221397	0.989156	1.13289	0.0761697	0.180003			Sucrose+Fructose	A	22.164	21.8492	0.339968	3.30831	4.15991	0.435113	2.05655
XAC1258	1.12582e-05	4.94853	-2.1		XAC0412	2.31924e-19	18.6347	4.98		XAC0026	1	0	0.74										Sucrose+Fructose	A'	22.903			0.957714						Sucrose+Fructose	A'	22.27			3.06276
XAC1259	0.0270401	1.56799	-1.64		XAC0413	2.80463e-09	8.55212	4		XAC0027	1	0	1.18										Sucrose+Fructose	B	22.672			1.13045						Sucrose+Fructose	B	21.815			4.26462
XAC1423	2.9628e-07	6.5283	-3.29		XAC0414	2.48188e-25	24.6052	3.99		XAC0028	1	0	-0.37										Sucrose+Fructose	B'	22.771			1.0529						Sucrose+Fructose	B'	21.887			4.04697
XAC1443	0.00980864	2.00839	-2.43		XAC0415	6.75154e-20	19.1706	3.23		XAC0029	1	0	-0.57										Sucrose+Fructose	C	22.356			1.41829						Sucrose+Fructose	C	21.593			5.01217
XAC1452	1.10302e-19	18.9574	-5.11		XAC0416	1.69404e-24	23.7711	4.86		XAC0030	1	0	0.19										Sucrose+Fructose	C'	22.454			1.32195						Sucrose+Fructose	C'	21.366			5.91222
XAC1548	0.000866124	3.06242	-3.17		XAC0417	1.92562e-05	4.71543	2.56		XAC0031	1	0	0.67										XyGOs	A	23.59	23.0772	0.527276	0.698473	1.00932	0.175849	0.0133791			XyGOs	A	21.353	21.911	0.717475	7.14479	4.76078	0.76156	2.2512
XAC1562	0.0237979	1.62346	-2.09		XAC0435	1.63602e-05	4.78621	2.46		XAC0032	1	0	0.15										XyGOs	A'	23.497			0.746694						XyGOs	A'	21.532			6.27236
XAC1577	0.0237979	1.62346	-1.98		XAC0754	5.73629e-11	10.2414	2.76		XAC0033	1	0	-0.19										XyGOs	B	23.28			0.872556						XyGOs	B	21.715			5.49045
XAC1621	0.0477308	1.3212	-2		XAC0778	0.0381709	1.41827	1.62		XAC0034	1	0	-0.32										XyGOs	B'	23.264			0.882636						XyGOs	B'	21.785			5.21784
XAC1634	4.38212e-18	17.3583	-4.65		XAC0779	2.57627e-05	4.58901	1.93		XAC0036	1	0	1.22										XyGOs	C	22.432			1.60384						XyGOs	C	21.743			5.37974
XAC1639	0.000768419	3.1144	-3.17		XAC0780	0.00389392	2.40961	1.86		XAC0037	1	0	-0.09										XyGOs	C'	22.4			1.64111						XyGOs	C'	23.338			1.68573
XAC1666	1.42672e-05	4.84566	-3.08		XAC0781	3.4067e-05	4.46767	2.04		XAC0038	1	0	0.77
XAC1681	0.0265129	1.57654	-2.49		XAC0782	1.16461e-05	4.93382	2.05		XAC0039	1	0	-0.46										Target - XAC0416 (hpa1)											Target - XAC0409 (hrcJ)
XAC1682	0.0117352	1.93051	-2.99		XAC0783	1.30043e-06	5.88591	2.11		XAC0040	1	0	0.45										Condition	Experiment	Cq	Mean Cq	Cq SD	RNE	Mean RNE	RNE SE	log2 (RNE)			Condition	Experiment	Cq	Mean Cq	Cq SD	RNE	Mean RNE	RNE SE	log2 (RNE)
XAC1696	0.0107752	1.96758	-3.63		XAC0795	0.0131625	1.88066	1.96		XAC0041	1	0	0.51										Glucose	A	23.716	23.4443	0.420487	0.826126	1	0.134173	0			Glucose	A	27.89	27.48	0.332119	0.751086	1	0.0991967	0
XAC1739	9.42018e-11	10.0259	-3.68		XAC0797	0.000725754	3.13921	2.38		XAC0042	1	0	-0.11										Glucose	A'	23.781			0.789221						Glucose	A'	27.797			0.801469
XAC1740	3.11592e-05	4.50641	-3.03		XAC0845	0.00373801	2.42736	3.29		XAC0043	1	0	0.69										Glucose	B	23.655			0.862328						Glucose	B	27.435			1.03191
XAC1746	8.15093e-09	8.08879	-3.26		XAC0846	0.010702	1.97053	3.07		XAC0044	1	0	0.41										Glucose	B'	23.706			0.831955						Glucose	B'	27.398			1.05892
XAC1795	2.08557e-07	6.68077	-2.93		XAC0847	0.00384845	2.41471	3.21		XAC0045	1	0	0.8										Glucose	C	22.896			1.4704						Glucose	C	26.963			1.43467
XAC1796	6.76493e-14	13.1697	-4.09		XAC0852	0.0022692	2.64413	3.77		XAC0046	1	0	0.15										Glucose	C'	22.912			1.45395						Glucose	C'	27.397			1.05966
XAC1797	0.0152843	1.81576	-1.9		XAC0853	0.000645301	3.19024	3.77		XAC0047	1	0	0.64										Xylose	A	24.428	24.4762	0.16739	0.576957	0.557745	0.0270589	-0.842322			Xylose	A	28.151	28.2028	0.24894	0.720491	0.694885	0.0473982	-0.842322
XAC1869	0.039257	1.40608	-1.84		XAC0854	1.95484e-06	5.70889	4.03		XAC0048	1	0	0.77										Xylose	A'	24.51			0.544634						Xylose	A'	28.09			0.751837
XAC1887	0.00113303	2.94576	-2.62		XAC0855	0.000482564	3.31644	3.27		XAC0049	1	0	1.7										Xylose	B	24.662			0.489431						Xylose	B	28.412			0.600475
XAC1888	5.72893e-09	8.24193	-3.39		XAC0856	3.75998e-08	7.42481	3.87		XAC0050	0.727193	0.13835	1.64										Xylose	B'	24.658			0.490809						Xylose	B'	28.592			0.529565
XAC1890	2.16795e-21	20.664	-5.38		XAC0857	3.90925e-06	5.40791	4.19		XAC0051	1	0	1.29										Xylose	C	24.242			0.657565						Xylose	C	27.935			0.837759
XAC1891	4.40516e-12	11.356	-3.67		XAC0858	2.74745e-07	6.56107	3.76		XAC0053	1	0	0.48										Xylose	C'	24.357			0.60649						Xylose	C'	28.037			0.780177
XAC1892	2.06518e-12	11.685	-4.32		XAC0859	1.76925e-05	4.75221	5.14		XAC0055	1	0	0.24										Galactose	A	20.261	19.9917	0.825075	9.01853	10.8988	3.01344	3.44609			Galactose	A	23.618	23.5827	0.853265	14.2614	14.6176	4.29875	3.44609
XAC1893	0.00180433	2.74368	-2.03		XAC0860	0.000196266	3.70715	3.76		XAC0056	1	0	0.6										Galactose	A'	20.038			10.5494						Galactose	A'	24.106			10.1439
XAC1894	3.74238e-15	14.4269	-4.55		XAC0878	0.0203025	1.69245	1.91		XAC0057	1	0	0.19										Galactose	B	20.81			6.13053						Galactose	B	24.293			8.90237
XAC1895	1.60248e-07	6.79521	-3.24		XAC0879	0.0184268	1.73455	2.13		XAC0058	1	0	0.1										Galactose	B'	20.833			6.03219						Galactose	B'	24.403			8.24431
XAC1896	7.42984e-16	15.129	-4.91		XAC0880	0.0031422	2.50277	2.37		XAC0059	1	0	-0.4										Galactose	C	18.987			22.0879						Galactose	C	22.588			29.2722
XAC1897	6.86129e-14	13.1636	-4.56		XAC1018	0.00803761	2.09487	2.27		XAC0060	1	0	-0.25										Galactose	C'	19.021			21.5661						Galactose	C'	22.488			31.3888
XAC1898	2.6519e-14	13.5764	-4.43		XAC1019	0.000260088	3.58488	2.64		XAC0061	1	0	-0.16										Xyl+Gal+Glc	A	17.243	17.0908	0.686931	67.3815	74.9903	16.8393	6.22863			Xyl+Gal+Glc	A	21.705	21.8762	0.119839	48.5704	43.0997	1.48601	6.22863
XAC1899	1.37811e-11	10.8607	-4.3		XAC1020	1.16461e-05	4.93382	2.82		XAC0062	1	0	0.6										Xyl+Gal+Glc	A'	17.249			67.0978						Xyl+Gal+Glc	A'	21.792			45.7081
XAC1900	3.88381e-18	17.4107	-5.22		XAC1124	1.29115e-12	11.889	2.74		XAC0063	1	0	0.91										Xyl+Gal+Glc	B	17.734			47.7104						Xyl+Gal+Glc	B	21.956			40.7633
XAC1901	1.73245e-12	11.7613	-5.53		XAC1171	4.65163e-19	18.3324	3.81		XAC0064	1	0	0.42										Xyl+Gal+Glc	B'	17.804			45.4191						Xyl+Gal+Glc	B'	22.026			38.8191
XAC1902	1.47594e-11	10.8309	-4.2		XAC1172	2.96197e-19	18.5284	3.36		XAC0065	1	0	0.39										Xyl+Gal+Glc	C	16.253			135.157						Xyl+Gal+Glc	C	21.833			44.4183
XAC1903	1.88965e-18	17.7236	-4.54		XAC1177	0.00880815	2.05512	2.73		XAC0066	1	0	0.02										Xyl+Gal+Glc	C'	16.262			134.304						Xyl+Gal+Glc	C'	21.945			41.0775
XAC1904	1.10405e-21	20.957	-4.98		XAC1208	0.0476416	1.32201	1.64		XAC0067	1	0	-0.45										Sucrose+Fructose	A	17.471	16.921	1.164	47.8166	70.3918	33.305	6.13733			Sucrose+Fructose	A	21.954	21.6732	0.392823	34.0482	41.423	5.12995	6.13733
XAC1905	2.29033e-19	18.6401	-5.11		XAC1266	7.1514e-15	14.1456	2.53		XAC0068	1	0	0.05										Sucrose+Fructose	A'	17.442			48.8016						Sucrose+Fructose	A'	22.057			31.6858
XAC1906	5.33891e-19	18.2725	-5.11		XAC1275	5.67482e-09	8.24605	2.58		XAC0069	1	0	-0.94										Sucrose+Fructose	B	17.858			36.4257						Sucrose+Fructose	B	21.754			39.1501
XAC1907	2.29033e-19	18.6401	-4.93		XAC1279	0.00267973	2.57191	2.13		XAC0070	1	0	0.07										Sucrose+Fructose	B'	17.88			35.8666						Sucrose+Fructose	B'	21.886			35.7035
XAC1908	7.57239e-14	13.1208	-4.3		XAC1705	0.00188871	2.72383	1.64		XAC0071	1	0	0.08										Sucrose+Fructose	C	15.412			203.375						Sucrose+Fructose	C	21.325			52.8207
XAC1909	7.57151e-24	23.1208	-5.34		XAC1755	0.00346072	2.46083	2.61		XAC0072	1	0	0.32										Sucrose+Fructose	C'	15.463			196.211						Sucrose+Fructose	C'	21.063			63.4222
XAC1926	1.16781e-06	5.93263	-3.63		XAC1763	1.28665e-06	5.89054	3.45		XAC0073	1	0	0.21										XyGOs	A	17.47	17.3377	0.148742	56.9363	62.4881	2.60137	5.96551			XyGOs	A	21.799	21.7818	0.115203	45.0881	45.6317	1.51853	5.96551
XAC1930	1.58789e-11	10.7992	-3.39		XAC1764	0.000120206	3.92007	2.03		XAC0074	1	0	-0.01										XyGOs	A'	17.329			62.8701						XyGOs	A'	21.828			44.1844
XAC1931	2.16383e-11	10.6648	-3.97		XAC1765	4.05512e-23	22.392	3.82		XAC0075	1	0	-0.62										XyGOs	B	17.198			68.9358						XyGOs	B	21.648			50.1007
XAC1932	2.62692e-20	19.5806	-4.27		XAC1766	4.33678e-10	9.36283	4.63		XAC0077	1	0	0.65										XyGOs	B'	17.564			53.295						XyGOs	B'	21.637			50.487
XAC1933	9.40311e-17	16.0267	-4.38		XAC1769	1.46761e-76	75.8334	4.4		XAC0078	1	0	-0.34										XyGOs	C	17.223			67.7347						XyGOs	C	21.92			41.4357
XAC1934	2.12795e-12	11.672	-3.88		XAC1774	0.029189	1.53478	1.73		XAC0079	1	0	1										XyGOs	C'	17.242			66.8358						XyGOs	C'	21.859			43.2384
XAC1971	5.76691e-09	8.23906	-3.18		XAC1829	0.00505773	2.29604	3.3		XAC0080	1	0	0.01
XAC1972	2.50604e-16	15.601	-4.01		XAC1830	0.00272054	2.56534	3.23		XAC0081	1	0	-0.2										Target - XAC0397 (hrpE)											Target - XAC0394 (hrpF)
XAC1973	7.66554e-20	19.1155	-4.75		XAC1831	0.00318555	2.49682	2.76		XAC0082	1	0	0.42										Condition	Experiment	Cq	Mean Cq	Cq SD	RNE	Mean RNE	RNE SE	log2 (RNE)			Condition	Experiment	Cq	Mean Cq	Cq SD	RNE	Mean RNE	RNE SE	log2 (RNE)
XAC1974	1.90488e-14	13.7201	-4.26		XAC1832	0.000861314	3.06484	3.49		XAC0083	1	0	0.02										Glucose	A	23.15	22.7862	0.342727	0.771518	1	0.104456	0			Glucose	A	28.09	27.2945	0.418418	0.55421	1	0.11037	0
XAC1975	1.69404e-24	23.7711	-6.31		XAC1833	0.00113303	2.94576	3.93		XAC0084	1	0	0.17										Glucose	A'	22.992			0.863511						Glucose	A'	27.191			1.07982
XAC1987	2.55822e-19	18.5921	-4.76		XAC1834	4.51834e-05	4.34502	3.36		XAC0085	1	0	-0.73										Glucose	B	22.453			1.26811						Glucose	B	27.306			0.991504
XAC1989	3.6914e-33	32.4328	-5.59		XAC1835	9.97479e-05	4.0011	3.85		XAC0086	1	0	-0.39										Glucose	B'	22.326			1.38829						Glucose	B'	27.251			1.0328
XAC1990	4.36111e-34	33.3604	-6.07		XAC1961	0.0293142	1.53292	1.97		XAC0087	1	0	-0.64										Glucose	C	23.078			0.812156						Glucose	C	27.042			1.20604
XAC1993	1.96967e-21	20.7056	-5.07		XAC2009	3.68136e-07	6.43399	2.23		XAC0088	1	0	-0.95										Glucose	C'	22.718			1.0498						Glucose	C'	26.887			1.35302
XAC1995	1.60248e-07	6.79521	-4.97		XAC2156	7.83715e-06	5.10584	3.73		XAC0089	1	0	-0.8										Xylose	A	22.264	22.5078	0.279232	1.67513	1.40783	0.110738	0.493472			Xylose	A	27.254	27.235	0.315421	1.19662	1.2136	0.117818	0.279299
XAC1996	1.9277e-20	19.715	-5.09		XAC2331	0.0152442	1.81689	2.39		XAC0090	1	0	-0.6										Xylose	A'	22.286			1.64906						Xylose	A'	27.273			1.17987
XAC2169	0.00382697	2.41715	-2.26		XAC2467	0.029936	1.52381	1.82		XAC0091	1	0	-0.31										Xylose	B	22.861			1.09446						Xylose	B	27.46			1.02702
XAC2286	0.00827521	2.08222	-2.75		XAC2574	4.27472e-07	6.36909	2.29		XAC0092	1	0	-0.32										Xylose	B'	22.838			1.11255						Xylose	B'	27.669			0.879496
XAC2447	1.82887e-11	10.7378	-4.73		XAC2575	1.41376e-05	4.84962	2.09		XAC0093	1	0	-0.31										Xylose	C	22.508			1.40766						Xylose	C	26.89			1.56763
XAC2448	1.33254e-16	15.8753	-5.42		XAC2576	1.0652e-07	6.97257	2.27		XAC0094	1	0	0.08										Xylose	C'	22.29			1.64436						Xylose	C'	26.864			1.59816
XAC2482	1.10725e-17	16.9558	-5.08		XAC2577	5.60967e-05	4.25106	2.16		XAC0095	1	0	-0.75										Galactose	A	19.262	19.316	0.294892	11.8591	11.4112	0.948741	3.51238			Galactose	A	25.269	25.2413	0.652814	4.31343	4.40288	0.969173	2.13845
XAC2498	0.0328261	1.48378	-1.9		XAC2578	0.000633392	3.19833	1.98		XAC0096	1	0	-0.27										Galactose	A'	19.191			12.4749						Galactose	A'	25.408			3.89075
XAC2539	2.01161e-06	5.69646	-3.59		XAC2579	0.00412838	2.38422	1.75		XAC0097	1	0	-0.29										Galactose	B	19.726			8.51891						Galactose	B	25.776			2.96113
XAC2540	0.000622196	3.20607	-3.05		XAC2580	0.0189176	1.72313	1.77		XAC0098	1	0	1.06										Galactose	B'	19.626			9.14844						Galactose	B'	26.039			2.4362
XAC2717	0.00153178	2.8148	-2.07		XAC2654	6.36579e-16	15.1961	4.64		XAC0099	1	0	0.13										Galactose	C	19.099			13.3205						Galactose	C	24.392			8.26816
XAC2718	8.16474e-05	4.08806	-2.34		XAC2691	4.81849e-05	4.31709	1.91		XAC0101	1	0	1.37										Galactose	C'	18.992			14.3765						Galactose	C'	24.564			7.27758
XAC2812	4.48726e-12	11.348	-4.05		XAC2692	0.00650005	2.18708	1.8		XAC0102	1	0	0.19										Xyl+Gal+Glc	A	17.982	18.2903	0.383899	26.3972	21.188	2.33438	4.40517			Xyl+Gal+Glc	A	24.228	24.54	0.261254	8.30706	6.59045	0.532285	2.72038
XAC2843	0.000830608	3.0806	-2.56		XAC2693	0.0165414	1.78143	1.82		XAC0103	1	0	1.19										Xyl+Gal+Glc	A'	17.845			29.1057						Xyl+Gal+Glc	A'	24.263			8.09412
XAC2844	4.72219e-08	7.32586	-5.5		XAC2724	0.0332543	1.47815	2.09		XAC0104	1	0	0.92										Xyl+Gal+Glc	B	18.302			21.0125						Xyl+Gal+Glc	B	24.788			5.48283
XAC2864	6.19072e-12	11.2083	-5.52		XAC2786	1.37134e-16	15.8629	2.7		XAC0105	1	0	1.48										Xyl+Gal+Glc	B'	18.123			23.8727						Xyl+Gal+Glc	B'	24.825			5.33436
XAC2865	2.87486e-09	8.54138	-4.85		XAC2787	0.00238135	2.62318	2.15		XAC0106	1	0	-0.37										Xyl+Gal+Glc	C	18.776			14.9869						Xyl+Gal+Glc	C	24.461			6.98828
XAC2866	7.84933e-06	5.10517	-4.49		XAC2853	5.22144e-13	12.2822	4.39		XAC0107	1	0	-0.09										Xyl+Gal+Glc	C'	18.714			15.6642						Xyl+Gal+Glc	C'	24.675			5.96232
XAC2868	0.0378984	1.42138	-3.24		XAC2876	0.0394568	1.40388	1.65		XAC0108	0.733086	0.134845	1.95										Sucrose+Fructose	A	18.1	17.7023	0.764235	20.1636	26.7731	6.21594	4.74271			Sucrose+Fructose	A	24.115	23.5852	0.563612	7.4496	11.0371	2.06372	3.46429
XAC2904	2.59657e-08	7.5856	-3.1		XAC2922	2.27787e-28	27.6425	3.67		XAC0109	0.888292	0.0514441	1.8										Sucrose+Fructose	A'	18.879			11.5709						Sucrose+Fructose	A'	23.987			8.19176
XAC2982	0.0195294	1.70931	-2.01		XAC3085	2.76977e-09	8.55756	2.67		XAC0110	1	0	-0.81										Sucrose+Fructose	B	17.708			26.6651						Sucrose+Fructose	B	24.095			7.56097
XAC2983	2.74745e-07	6.56107	-2.87		XAC3090	2.02826e-13	12.6929	2.95		XAC0111	1	0	-0.64										Sucrose+Fructose	B'	17.766			25.585						Sucrose+Fructose	B'	23.457			12.1382
XAC3014	6.6766e-07	6.17544	-3.78		XAC3197	0.0277301	1.55705	2.29		XAC0112	1	0	0.99										Sucrose+Fructose	C	16.987			44.5848						Sucrose+Fructose	C	22.868			18.7906
XAC3015	0.00188816	2.72396	-3.47		XAC3198	0.00880815	2.05512	2.42		XAC0113	1	0	1.06										Sucrose+Fructose	C'	16.774			51.8965						Sucrose+Fructose	C'	22.989			17.1772
XAC3016	0.000512743	3.2901	-3.23		XAC3199	0.0480476	1.31833	2.22		XAC0116	1	0	2.31										XyGOs	A	17.92	18.0408	0.403407	27.3442	25.0872	2.77146	4.64888			XyGOs	A	23.987	23.6023	0.355588	9.84133	13.0918	1.46999	3.7106
XAC3017	0.0100178	1.99923	-2.5		XAC3200	0.00115742	2.93651	3.03		XAC0117	1	0	1.04										XyGOs	A'	17.635			33.505						XyGOs	A'	23.597			13.1437
XAC3018	1.73103e-07	6.76169	-3.62		XAC3201	0.00646474	2.18945	3.05		XAC0118	1	0	1.21										XyGOs	B	18.398			19.4474						XyGOs	B	23.276			16.6783
XAC3019	0.0483006	1.31605	-2.46		XAC3328	0.000561462	3.25068	2.88		XAC0120	1	0	0.97										XyGOs	B'	18.666			16.065						XyGOs	B'	23.119			18.7387
XAC3020	0.0196461	1.70672	-2.37		XAC3329	0.00314243	2.50273	2.98		XAC0121	1	0	0.62										XyGOs	C	17.891			27.9154						XyGOs	C	23.978			9.90726
XAC3053	0.00194952	2.71007	-2.84		XAC3340	0.0465526	1.33206	2.69		XAC0122	1	0	0.32										XyGOs	C'	17.735			31.1994						XyGOs	C'	23.657			12.5715
XAC3086	1.37325e-05	4.86225	-2.98		XAC3419	0.02526	1.59757	2.83		XAC0123	1	0	-0.12
XAC3087	0.000100533	3.99769	-3.22		XAC3444	2.14173e-05	4.66924	3.18		XAC0124	1	0	-0.22										Reference gene 1 - XAC4218					Reference gene 2 - XAC2177
XAC3132	7.23219e-10	9.14073	-3.92		XAC3506	0.00673639	2.17157	1.84		XAC0125	1	0	0										Condition	Experiment	Cq	Mean Cq	Cq SD	Condition	Experiment	Cq	Mean Cq	Cq SD
XAC3165	0.0154775	1.8103	-1.6		XAC3611	5.21937e-05	4.28238	3.78		XAC0126	1	0	0.82										Glucose	A	20.038	19.8	0.2	Glucose	A	21.007	21.2	0.4
XAC3213	3.90925e-06	5.40791	-3.34		XAC3613	0.0166575	1.77839	2.2		XAC0127	1	0	1.01										Glucose	A'	19.798			Glucose	A'	20.9
XAC3281	0.04914	1.30857	-1.81		XAC3646	8.0842e-09	8.09236	2.75		XAC0128	1	0	-0.31										Glucose	B	19.634			Glucose	B	21.633
XAC3337	4.35104e-14	13.3614	-5.76		XAC3647	3.28585e-12	11.4834	5.22		XAC0129	1	0	0.1										Glucose	B'	19.942			Glucose	B'	21.65
XAC3363	4.93913e-05	4.30635	-2.53		XAC3666	1.17891e-10	9.92852	2.54		XAC0130	1	0	0.63										Glucose	C	19.735			Glucose	C	20.785
XAC3459	0.00986051	2.0061	-2.22		XAC3866	0.021719	1.66316	2.94		XAC0131	1	0	1.56										Glucose	C'	19.441			Glucose	C'	20.973
XAC3461	9.78703e-11	10.0093	-3.35		XAC3878	2.61614e-07	6.58234	3.25		XAC0132	1	0	1.34										Xylose	A	20.196	20.2	0.6	Xylose	A	21.343	21.6	0.3
XAC3472	1.6794e-08	7.77485	-3.67		XAC4183	2.85239e-06	5.54479	1.98		XAC0133	1	0	-0.1										Xylose	A'	20.576			Xylose	A'	21.442
XAC3693	0.000192283	3.71606	-2.84		XAC4195	0.00775589	2.11037	2.05		XAC0134	1	0	-0.2										Xylose	B	20.9905			Xylose	B	22.1
XAC3694	0.000362033	3.44125	-2.81		XAC4196	0.00371575	2.42995	2.32		XAC0135	1	0	0.1										Xylose	B'	20.389			Xylose	B'	21.9
XAC3763	1.31361e-07	6.88153	-3.39		XAC4213	4.65163e-19	18.3324	2.11		XAC0136	1	0	0.15										Xylose	C	19.33			Xylose	C	21.32
XAC3927	9.39089e-05	4.02729	-2.18		XAC4327	0.00281474	2.55056	1.82		XAC0137	1	0	0.14										Xylose	C'	19.428			Xylose	C'	21.691
XAC3959	0.00435231	2.36128	-2.17		XAC4333	4.17109e-11	10.3798	3.03		XAC0138	1	0	-0.63										Galactose	A	19.451	19.3	0.3	Galactose	A	21.222	21.6	0.6
XAC4010	0.000114158	3.94249	-2.79							XAC0139	1	0	0.97										Galactose	A'	19.363			Galactose	A'	21.331
XAC4026	1.66525e-05	4.77852	-3.29							XAC0140	1	0	0.13										Galactose	B	19.47			Galactose	B	21.748
XACa0009	0.00713179	2.1468	-1.88							XAC0141	1	0	-0.04										Galactose	B'	19.554			Galactose	B'	22.623
XACa0028	1.3019e-05	4.88542	-2.77							XAC0142	1	0	-0.14										Galactose	C	18.824			Galactose	C	20.886
XACa0029	1.49169e-05	4.82632	-2.54							XAC0143	1	0	-0.31										Galactose	C'	18.908			Galactose	C'	21.749
XACa0036	4.62013e-05	4.33535	-2.46							XAC0144	1	0	-0.23										Xyl+Gal+Glc	A	19.296	19.5	0.3	Xyl+Gal+Glc	A	20.486	21	0.5
XACa0037	1.58639e-05	4.79959	-2.88							XAC0145	1	0	-0.19										Xyl+Gal+Glc	A'	19.391			Xyl+Gal+Glc	A'	21.074
XACa0038	0.000262044	3.58163	-3							XAC0146	1	0	-0.76										Xyl+Gal+Glc	B	19.265			Xyl+Gal+Glc	B	20.685
XACa0042	2.28402e-06	5.6413	-2.99							XAC0147	1	0	0.19										Xyl+Gal+Glc	B'	19.428			Xyl+Gal+Glc	B'	20.629
XACb0025	0.00484606	2.31461	-2.1							XAC0148	1	0	-0.11										Xyl+Gal+Glc	C	19.864			Xyl+Gal+Glc	C	21.167
XACb0059	0.0206014	1.6861	-2.16							XAC0149	1	0	-1.15										Xyl+Gal+Glc	C'	19.96			Xyl+Gal+Glc	C'	21.744
XACb0060	3.45473e-06	5.46159	-3.56							XAC0150	1	0	-0.67										Sucrose+Fructose	A	19.505	19.3	0.2	Sucrose+Fructose	A	20.698	20.7	0.5
XACb0069	5.60632e-05	4.25132	-2.49							XAC0151	1	0	-0.37										Sucrose+Fructose	A'	19.605			Sucrose+Fructose	A'	21.445
XACb0070	1.49169e-05	4.82632	-2.89							XAC0152	1	0	-0.38										Sucrose+Fructose	B	19.297			Sucrose+Fructose	B	20.931
XACb0071	0.00062194	3.20625	-2.92							XAC0153	1	0	0.02										Sucrose+Fructose	B'	19.257			Sucrose+Fructose	B'	20.569
XACb0072	0.0129971	1.88615	-2.35							XAC0154	1	0	1.11										Sucrose+Fructose	C	18.969			Sucrose+Fructose	C	20.216
										XAC0155	1	0	0.98										Sucrose+Fructose	C'	19.121			Sucrose+Fructose	C'	20.252
										XAC0156	1	0	0.73										XyGOs	A	19.42	19.5	0.2	XyGOs	A	21.038	21	0.3
										XAC0157	1	0	0.94										XyGOs	A'	19.351			XyGOs	A'	21.161
										XAC0158	1	0	0.52										XyGOs	B	19.724			XyGOs	B	21.205
										XAC0159	1	0	-0.41										XyGOs	B'	19.836			XyGOs	B'	21.335
										XAC0160	1	0	-0.1										XyGOs	C	19.174			XyGOs	C	20.692
										XAC0161	1	0	-0.48										XyGOs	C'	19.338			XyGOs	C'	20.586
										XAC0162	1	0	-0.75
										XAC0163	1	0	-0.02
										XAC0164	1	0	0.04
										XAC0165	1	0	-1.07
										XAC0166	1	0	-0.36
										XAC0167	1	0	-0.14
										XAC0168	1	0	-1.46
										XAC0169	1	0	-0.6
										XAC0170	1	0	-1.41
										XAC0171	1	0	-0.41
										XAC0172	1	0	0.26
										XAC0173	1	0	-0.12
										XAC0174	0.7218	0.141583	-1.83
										XAC0176	1	0	-0.96
										XAC0177	1	0	-0.08
										XAC0178	1	0	0.35
										XAC0179	1	0	-0.48
										XAC0180	1	0	-0.86
										XAC0181	1	0	-0.69
										XAC0182	1	0	0.99
										XAC0183	1	0	1.32
										XAC0184	1	0	-0.14
										XAC0185	0.946408	0.0239217	1.69
										XAC0187	1	0	-0.42
										XAC0188	1	0	-0.9
										XAC0189	1	0	0.29
										XAC0190	1	0	-0.67
										XAC0191	1	0	-0.06
										XAC0192	1	0	1.16
										XAC0193	1	0	1.25
										XAC0194	1	0	0.72
										XAC0195	1	0	0.83
										XAC0196	1	0	0.01
										XAC0197	1	0	0.35
										XAC0198	1	0	1.24
										XAC0199	1	0	0.76
										XAC0200	1	0	-0.08
										XAC0201	1	0	1.06
										XAC0202	1	0	0.42
										XAC0203	1	0	-0.93
										XAC0204	1	0	0.95
										XAC0205	1	0	0.25
										XAC0206	1	0	0.87
										XAC0207	1	0	-1.04
										XAC0208	1	0	-1.13
										XAC0209	1	0	1.21
										XAC0210	1	0	0.62
										XAC0211	1	0	0.92
										XAC0212	1	0	0.66
										XAC0213	1	0	0.71
										XAC0214	1	0	0.8
										XAC0215	1	0	0.95
										XAC0216	1	0	0.82
										XAC0217	1	0	0.3
										XAC0218	1	0	0.75
										XAC0219	1	0	0.75
										XAC0220	1	0	0.54
										XAC0221	0.945205	0.024474	-1.85
										XAC0222	1	0	-0.97
										XAC0223	1	0	-0.27
										XAC0224	1	0	0.76
										XAC0225	1	0	1.2
										XAC0226	1	0	1.02
										XAC0227	1	0	1
										XAC0228	1	0	0.36
										XAC0229	1	0	0.14
										XAC0230	1	0	-0.28
										XAC0232	1	0	0.28
										XAC0233	1	0	-0.23
										XAC0234	1	0	-0.24
										XAC0235	1	0	0.54
										XAC0236	1	0	0.43
										XAC0237	1	0	0.17
										XAC0238	1	0	0.32
										XAC0239	0.714781	0.145827	2.13
										XAC0240	1	0	0.33
										XAC0241	1	0	0.51
										XAC0242	1	0	0.58
										XAC0243	1	0	0.91
										XAC0244	1	0	0.45
										XAC0245	1	0	0.09
										XAC0246	1	0	0.45
										XAC0247	1	0	0.63
										XAC0248	1	0	1.11
										XAC0249	1	0	0.71
										XAC0252	1	0	-0.29
										XAC0253	1	0	0.57
										XAC0254	1	0	-0.17
										XAC0257	0.729569	0.136934	-1.52
										XAC0258	1	0	-0.65
										XAC0259	1	0	0.85
										XAC0261	1	0	-0.11
										XAC0262	1	0	0.83
										XAC0263	1	0	-0.26
										XAC0264	1	0	-0.47
										XAC0265	1	0	-0.72
										XAC0266	1	0	-0.75
										XAC0268	1	0	-1.58
										XAC0269	1	0	-0.01
										XAC0270	1	0	-0.16
										XAC0271	1	0	-0.03
										XAC0272	1	0	-1.28
										XAC0273	1	0	-0.43
										XAC0274	1	0	-0.35
										XAC0275	1	0	-0.89
										XAC0276	1	0	0.36
										XAC0278	1	0	-0.08
										XAC0279	1	0	0.16
										XAC0280	1	0	0.72
										XAC0283	1	0	0.56
										XAC0284	1	0	0.19
										XAC0285	1	0	0.96
										XAC0288	1	0	1.35
										XAC0289	1	0	0.77
										XAC0290	1	0	0.27
										XAC0292	1	0	1.38
										XAC0293	1	0	0.64
										XAC0294	1	0	0.49
										XAC0295	1	0	0.38
										XAC0296	1	0	0.4
										XAC0297	1	0	-0.25
										XAC0298	1	0	-0.48
										XAC0299	1	0	-0.67
										XAC0300	1	0	-1.01
										XAC0301	1	0	-1.36
										XAC0302	1	0	-0.3
										XAC0303	1	0	-0.96
										XAC0304	1	0	-0.86
										XAC0305	1	0	0.18
										XAC0306	1	0	0.68
										XAC0307	1	0	0.05
										XAC0308	1	0	0.44
										XAC0309	1	0	-0.01
										XAC0310	0.7218	0.141583	-1.97
										XAC0312	1	0	-0.95
										XAC0313	1	0	0.27
										XAC0314	1	0	-1.06
										XAC0315	1	0	1.17
										XAC0316	1	0	-0.07
										XAC0317	1	0	-0.1
										XAC0318	1	0	-0.05
										XAC0319	1	0	0.34
										XAC0320	1	0	1.23
										XAC0321	1	0	0.81
										XAC0322	1	0	1.34
										XAC0323	1	0	1.09
										XAC0324	1	0	0.9
										XAC0325	1	0	1.54
										XAC0326	1	0	0.24
										XAC0327	1	0	-0.33
										XAC0328	1	0	0.01
										XAC0329	1	0	0.16
										XAC0330	1	0	-0.31
										XAC0331	1	0	0.48
										XAC0332	1	0	0.06
										XAC0333	1	0	0.02
										XAC0334	1	0	-0.92
										XAC0335	1	0	-0.76
										XAC0336	1	0	-0.53
										XAC0337	1	0	0.8
										XAC0339	1	0	-0.4
										XAC0340	1	0	0.26
										XAC0341	1	0	-0.26
										XAC0342	1	0	-0.02
										XAC0343	1	0	-0.31
										XAC0344	1	0	-0.33
										XAC0345	1	0	0.71
										XAC0346	1	0	-0.02
										XAC0347	1	0	0.74
										XAC0348	1	0	0.4
										XAC0349	1	0	0.72
										XAC0351	1	0	-0.02
										XAC0352	1	0	-0.53
										XAC0353	1	0	-1.74
										XAC0354	1	0	-0.02
										XAC0355	1	0	-0.16
										XAC0357	1	0	0.5
										XAC0358	1	0	-1.1
										XAC0359	1	0	-1.45
										XAC0361	1	0	0.37
										XAC0362	1	0	0.71
										XAC0363	1	0	0.07
										XAC0364	0.816274	0.088164	-1.86
										XAC0365	1	0	0.17
										XAC0366	1	0	-0.37
										XAC0367	1	0	-0.28
										XAC0368	1	0	-0.56
										XAC0369	1	0	0.08
										XAC0370	1	0	0.79
										XAC0371	1	0	1.2
										XAC0372	1	0	-0.12
										XAC0373	1	0	0.72
										XAC0374	1	0	-0.07
										XAC0375	1	0	-0.3
										XAC0376	1	0	-0.39
										XAC0377	1	0	-0.45
										XAC0378	1	0	0.22
										XAC0379	1	0	-0.09
										XAC0380	1	0	1.07
										XAC0381	1	0	-0.01
										XAC0382	1	0	0
										XAC0383	1	0	0.17
										XAC0384	1	0	0.28
										XAC0385	1	0	-0.15
										XAC0386	1	0	0.25
										XAC0387	1	0	0.6
										XAC0388	1	0	-0.37
										XAC0389	1	0	-0.24
										XAC0390	1	0	-0.08
										XAC0418	1	0	1.3
										XAC0419	1	0	1.27
										XAC0420	1	0	0.84
										XAC0421	1	0	1.19
										XAC0422	1	0	1.61
										XAC0423	1	0	0.53
										XAC0425	1	0	0.84
										XAC0426	1	0	1.28
										XAC0427	1	0	1
										XAC0428	0.919017	0.0366767	1.53
										XAC0429	1	0	1.37
										XAC0430	1	0	1.65
										XAC0431	1	0	1.17
										XAC0434	1	0	1.68
										XAC0436	1	0	-0.95
										XAC0437	1	0	-0.61
										XAC0438	1	0	-1.05
										XAC0439	1	0	-0.1
										XAC0440	1	0	-0.32
										XAC0441	1	0	0.51
										XAC0442	1	0	-0.14
										XAC0443	1	0	1.22
										XAC0444	1	0	0.89
										XAC0445	1	0	0.31
										XAC0446	1	0	-0.03
										XAC0447	1	0	0.73
										XAC0448	1	0	0.57
										XAC0449	1	0	-0.34
										XAC0450	1	0	0.62
										XAC0451	1	0	-0.41
										XAC0452	1	0	-1.33
										XAC0453	1	0	-0.89
										XAC0454	1	0	-0.7
										XAC0455	1	0	1.45
										XAC0456	1	0	0.11
										XAC0457	1	0	1.18
										XAC0458	1	0	0.98
										XAC0459	1	0	1.1
										XAC0460	1	0	1.26
										XAC0461	1	0	0.56
										XAC0462	1	0	0.69
										XAC0463	1	0	0.04
										XAC0464	1	0	-0.96
										XAC0465	1	0	0.14
										XAC0466	1	0	0.24
										XAC0467	1	0	0.45
										XAC0468	1	0	1.11
										XAC0469	1	0	0.05
										XAC0470	1	0	-0.06
										XAC0471	1	0	0.9
										XAC0472	1	0	-0.08
										XAC0473	1	0	0.17
										XAC0474	1	0	1.14
										XAC0475	1	0	1.5
										XAC0476	1	0	0.42
										XAC0477	0.929216	0.0318832	1.39
										XAC0478	0.5215	0.282745	1.59
										XAC0479	0.815687	0.0884764	1.6
										XAC0481	1	0	0.81
										XAC0482	1	0	-0.07
										XAC0483	1	0	-0.2
										XAC0484	1	0	0.26
										XAC0485	1	0	0.96
										XAC0486	1	0	0.37
										XAC0487	1	0	-1.23
										XAC0488	1	0	-0.86
										XAC0491	1	0	-0.17
										XAC0492	1	0	-0.21
										XAC0493	1	0	-1.24
										XAC0494	1	0	1.25
										XAC0495	1	0	0
										XAC0496	1	0	-0.17
										XAC0497	1	0	0.37
										XAC0498	1	0	0
										XAC0499	1	0	-0.92
										XAC0500	1	0	-0.55
										XAC0502	1	0	-0.07
										XAC0503	1	0	-0.07
										XAC0504	1	0	0.73
										XAC0505	1	0	0.05
										XAC0506	1	0	-0.49
										XAC0507	1	0	0.18
										XAC0508	1	0	0.34
										XAC0509	1	0	-0.09
										XAC0510	1	0	0.4
										XAC0511	1	0	1.29
										XAC0512	1	0	1.08
										XAC0513	1	0	-0.11
										XAC0514	1	0	-0.05
										XAC0515	1	0	-0.47
										XAC0516	1	0	-0.1
										XAC0517	1	0	0.29
										XAC0518	1	0	0.83
										XAC0519	1	0	1.31
										XAC0520	1	0	0.25
										XAC0521	1	0	-0.79
										XAC0522	1	0	-0.2
										XAC0523	1	0	0.87
										XAC0524	1	0	-0.04
										XAC0525	1	0	-1.43
										XAC0526	1	0	-0.23
										XAC0527	1	0	-0.48
										XAC0528	1	0	0.31
										XAC0529	1	0	0.27
										XAC0530	1	0	0.61
										XAC0531	1	0	0.37
										XAC0532	1	0	0.03
										XAC0533	1	0	-0.86
										XAC0534	1	0	0.52
										XAC0535	1	0	0.11
										XAC0536	1	0	-0.45
										XAC0537	1	0	-0.32
										XAC0538	1	0	-0.35
										XAC0539	1	0	-0.21
										XAC0540	1	0	-0.13
										XAC0541	1	0	-1.42
										XAC0542	1	0	-1.63
										XAC0544	1	0	-0.22
										XAC0546	0.980607	0.00850493	1.61
										XAC0547	1	0	0.98
										XAC0548	1	0	1.16
										XAC0549	1	0	1.3
										XAC0550	1	0	0.28
										XAC0551	1	0	0.24
										XAC0552	0.906785	0.0424957	1.39
										XAC0553	1	0	-0.59
										XAC0554	1	0	0.2
										XAC0555	1	0	0.02
										XAC0556	1	0	-1.43
										XAC0557	1	0	-0.53
										XAC0560	1	0	-1.41
										XAC0561	1	0	-0.04
										XAC0562	1	0	-0.81
										XAC0563	1	0	-0.27
										XAC0564	1	0	0.43
										XAC0565	1	0	0.24
										XAC0566	1	0	-0.71
										XAC0567	1	0	-0.39
										XAC0568	1	0	0.73
										XAC0569	1	0	0.37
										XAC0570	1	0	0.15
										XAC0571	1	0	0
										XAC0572	1	0	0.5
										XAC0573	1	0	-0.23
										XAC0574	1	0	-0.22
										XAC0575	1	0	-0.28
										XAC0576	1	0	-0.25
										XAC0577	1	0	-1.2
										XAC0578	1	0	-0.21
										XAC0579	1	0	-0.3
										XAC0580	1	0	-0.1
										XAC0581	1	0	-0.12
										XAC0582	1	0	1.47
										XAC0583	1	0	-0.83
										XAC0584	1	0	0
										XAC0585	1	0	1.32
										XAC0586	1	0	1.08
										XAC0588	1	0	-0.33
										XAC0589	1	0	0.16
										XAC0590	1	0	-0.17
										XAC0591	1	0	-0.16
										XAC0592	1	0	0.72
										XAC0594	1	0	-1.62
										XAC0595	1	0	0.42
										XAC0596	1	0	0.7
										XAC0597	1	0	0
										XAC0598	1	0	0.8
										XAC0599	1	0	0.58
										XAC0600	1	0	0.3
										XAC0601	1	0	1.23
										XAC0602	1	0	0.34
										XAC0603	1	0	-1.32
										XAC0605	0.735023	0.133699	1.96
										XAC0608	1	0	0.58
										XAC0609	1	0	-0.07
										XAC0610	1	0	-1.12
										XAC0612	1	0	-0.84
										XAC0613	1	0	-0.62
										XAC0615	1	0	-0.12
										XAC0616	1	0	-0.22
										XAC0617	1	0	0.66
										XAC0618	1	0	0.93
										XAC0619	1	0	0.94
										XAC0620	1	0	-0.1
										XAC0621	1	0	-0.4
										XAC0622	1	0	-0.25
										XAC0623	1	0	-1.02
										XAC0624	1	0	-2.06
										XAC0625	1	0	-0.06
										XAC0626	1	0	0.74
										XAC0627	1	0	-1.67
										XAC0628	1	0	0.44
										XAC0629	1	0	0.34
										XAC0630	1	0	0.2
										XAC0631	1	0	-0.68
										XAC0632	1	0	-0.12
										XAC0633	1	0	0.27
										XAC0634	1	0	0.72
										XAC0635	1	0	1.2
										XAC0636	1	0	1.07
										XAC0637	1	0	-1.26
										XAC0638	1	0	-1.06
										XAC0639	1	0	0.18
										XAC0640	1	0	-0.13
										XAC0641	1	0	0.68
										XAC0642	1	0	0.77
										XAC0643	1	0	-0.88
										XAC0644	1	0	0.2
										XAC0645	1	0	-0.27
										XAC0646	1	0	0.3
										XAC0647	1	0	-0.21
										XAC0648	1	0	-0.31
										XAC0649	1	0	0.13
										XAC0650	1	0	-0.02
										XAC0651	1	0	-0.53
										XAC0652	1	0	0.2
										XAC0653	1	0	-0.34
										XAC0654	1	0	0.22
										XAC0655	1	0	-0.12
										XAC0656	1	0	-0.26
										XAC0657	1	0	0.39
										XAC0658	1	0	1.91
										XAC0659	1	0	1.12
										XAC0660	1	0	0.35
										XAC0661	1	0	0.14
										XAC0662	1	0	0.9
										XAC0663	1	0	0.75
										XAC0664	1	0	0.52
										XAC0665	1	0	1.08
										XAC0666	1	0	-0.65
										XAC0667	1	0	-0.64
										XAC0668	1	0	-0.18
										XAC0669	1	0	-0.25
										XAC0670	1	0	-0.97
										XAC0671	1	0	-1.1
										XAC0672	1	0	0.57
										XAC0673	1	0	-0.37
										XAC0674	1	0	0.13
										XAC0675	1	0	0.25
										XAC0676	0.988482	0.00503142	1.86
										XAC0677	1	0	1.05
										XAC0678	1	0	0.9
										XAC0680	1	0	0.86
										XAC0681	1	0	0.29
										XAC0682	1	0	0.59
										XAC0683	1	0	0.09
										XAC0684	1	0	0.15
										XAC0685	1	0	0.74
										XAC0686	1	0	0.06
										XAC0687	1	0	0.2
										XAC0688	1	0	0.38
										XAC0689	1	0	1.04
										XAC0690	1	0	0.27
										XAC0691	1	0	-1.66
										XAC0692	1	0	-0.62
										XAC0693	1	0	-0.06
										XAC0694	1	0	-0.11
										XAC0695	1	0	-0.25
										XAC0696	1	0	-0.27
										XAC0697	1	0	1.3
										XAC0698	1	0	-0.84
										XAC0699	1	0	1.07
										XAC0700	1	0	-0.95
										XAC0701	1	0	-0.62
										XAC0702	1	0	1.01
										XAC0703	1	0	-0.22
										XAC0704	1	0	0.53
										XAC0705	1	0	-0.01
										XAC0706	1	0	-0.5
										XAC0707	1	0	-0.88
										XAC0708	1	0	-0.53
										XAC0709	1	0	-0.07
										XAC0710	1	0	0.06
										XAC0711	1	0	-0.37
										XAC0712	1	0	0.32
										XAC0713	1	0	0.51
										XAC0714	1	0	0.39
										XAC0715	1	0	1.31
										XAC0716	1	0	0.35
										XAC0717	1	0	0.7
										XAC0718	1	0	0.7
										XAC0719	1	0	1.12
										XAC0720	1	0	1.39
										XAC0721	1	0	0.3
										XAC0722	1	0	-0.11
										XAC0723	1	0	-0.72
										XAC0724	1	0	0.15
										XAC0725	1	0	-0.17
										XAC0726	1	0	0.98
										XAC0727	1	0	0.98
										XAC0728	1	0	0.24
										XAC0729	1	0	1
										XAC0730	1	0	-0.04
										XAC0731	1	0	-0.53
										XAC0732	1	0	0.17
										XAC0733	1	0	0.97
										XAC0734	1	0	0.15
										XAC0735	1	0	-0.21
										XAC0736	1	0	0.22
										XAC0737	1	0	-0.83
										XAC0738	1	0	-0.59
										XAC0739	1	0	-0.03
										XAC0740	0.815687	0.0884764	1.96
										XAC0741	1	0	-0.92
										XAC0742	1	0	-0.29
										XAC0743	1	0	-0.08
										XAC0744	1	0	0.28
										XAC0745	1	0	1.04
										XAC0746	1	0	1.22
										XAC0747	1	0	-1.22
										XAC0748	1	0	-0.57
										XAC0749	1	0	-0.28
										XAC0750	1	0	0.22
										XAC0751	1	0	0.67
										XAC0752	1	0	0.64
										XAC0753	1	0	-1.08
										XAC0755	0.640224	0.193668	-2.17
										XAC0756	1	0	-1.34
										XAC0757	1	0	0.22
										XAC0758	1	0	0.61
										XAC0759	1	0	0.76
										XAC0760	1	0	1.09
										XAC0761	1	0	0.29
										XAC0762	1	0	0.65
										XAC0763	1	0	1.06
										XAC0764	1	0	-0.01
										XAC0765	1	0	-0.25
										XAC0766	1	0	-0.62
										XAC0768	1	0	-0.96
										XAC0769	1	0	-0.11
										XAC0770	1	0	-0.06
										XAC0771	1	0	-0.7
										XAC0772	1	0	0.44
										XAC0773	1	0	0.46
										XAC0784	1	0	0.78
										XAC0785	1	0	-0.52
										XAC0786	1	0	-1.28
										XAC0787	1	0	-0.63
										XAC0788	1	0	-0.82
										XAC0789	1	0	0.06
										XAC0790	0.770941	0.112979	1.46
										XAC0791	1	0	-0.12
										XAC0792	1	0	-0.14
										XAC0793	1	0	1.17
										XAC0794	1	0	1.26
										XAC0796	1	0	0.24
										XAC0798	1	0	0.09
										XAC0799	1	0	-0.23
										XAC0800	1	0	0.64
										XAC0801	1	0	1.18
										XAC0802	0.586365	0.231832	1.46
										XAC0804	1	0	-0.61
										XAC0805	1	0	0.55
										XAC0806	1	0	1.24
										XAC0807	1	0	-0.36
										XAC0808	1	0	-0.15
										XAC0809	1	0	0.44
										XAC0810	1	0	-1.55
										XAC0811	1	0	-0.01
										XAC0812	1	0	0.83
										XAC0813	1	0	0.07
										XAC0814	1	0	1.07
										XAC0815	1	0	-0.26
										XAC0816	1	0	0.17
										XAC0817	1	0	1.35
										XAC0818	1	0	0.13
										XAC0819	1	0	0.17
										XAC0820	1	0	-0.27
										XAC0821	1	0	0.19
										XAC0822	1	0	-1.05
										XAC0823	1	0	0.17
										XAC0824	1	0	0.72
										XAC0825	1	0	0.05
										XAC0826	0.976541	0.0103097	1.83
										XAC0827	0.601685	0.220631	2.21
										XAC0828	0.749721	0.125101	2.17
										XAC0829	1	0	1.94
										XAC0830	0.587045	0.231328	2.13
										XAC0831	1	0	-0.21
										XAC0832	1	0	-1.3
										XAC0833	1	0	0.3
										XAC0834	1	0	0.41
										XAC0835	1	0	1.19
										XAC0836	1	0	0.06
										XAC0837	1	0	0.3
										XAC0838	1	0	1.07
										XAC0839	1	0	1.52
										XAC0841	1	0	0.28
										XAC0842	1	0	0.95
										XAC0843	1	0	0.66
										XAC0844	1	0	1.18
										XAC0861	1	0	0.81
										XAC0862	1	0	0.64
										XAC0863	1	0	0.02
										XAC0864	1	0	1.11
										XAC0865	1	0	0.68
										XAC0866	1	0	1.05
										XAC0867	1	0	-0.94
										XAC0868	1	0	0.6
										XAC0869	1	0	0.34
										XAC0870	1	0	1.01
										XAC0871	1	0	-0.19
										XAC0872	1	0	-0.32
										XAC0873	1	0	0.55
										XAC0874	1	0	0.21
										XAC0875	1	0	0.42
										XAC0876	1	0	-0.28
										XAC0881	1	0	-0.87
										XAC0882	1	0	-0.37
										XAC0883	1	0	-0.5
										XAC0884	1	0	-0.6
										XAC0885	1	0	-0.44
										XAC0886	1	0	-0.59
										XAC0887	1	0	-0.03
										XAC0888	1	0	0.46
										XAC0889	1	0	1.29
										XAC0890	1	0	0.62
										XAC0891	1	0	-0.11
										XAC0892	1	0	-0.11
										XAC0893	1	0	-0.6
										XAC0894	1	0	0.79
										XAC0895	1	0	-0.19
										XAC0896	1	0	0.22
										XAC0897	1	0	0.18
										XAC0898	1	0	-0.97
										XAC0899	1	0	-0.04
										XAC0901	1	0	0.87
										XAC0902	1	0	-1.55
										XAC0903	1	0	-1.67
										XAC0904	1	0	-0.33
										XAC0905	1	0	-0.23
										XAC0906	1	0	-0.05
										XAC0907	1	0	0.5
										XAC0908	1	0	-0.65
										XAC0909	1	0	-0.23
										XAC0910	1	0	1.06
										XAC0911	1	0	0.33
										XAC0912	1	0	0.12
										XAC0913	1	0	-0.27
										XAC0914	1	0	0.94
										XAC0915	1	0	-0.01
										XAC0916	1	0	0.3
										XAC0917	1	0	-1.04
										XAC0918	1	0	0.34
										XAC0919	1	0	0.62
										XAC0920	1	0	-0.13
										XAC0922	1	0	-0.65
										XAC0923	1	0	-0.6
										XAC0924	1	0	-0.12
										XAC0925	1	0	-0.27
										XAC0926	1	0	-1.05
										XAC0927	1	0	-1.07
										XAC0928	1	0	-1.21
										XAC0929	1	0	-0.61
										XAC0931	1	0	-0.34
										XAC0932	1	0	-0.44
										XAC0933	1	0	-0.1
										XAC0934	1	0	-0.26
										XAC0935	1	0	0.57
										XAC0936	1	0	0.8
										XAC0937	1	0	0.15
										XAC0938	1	0	0.6
										XAC0939	1	0	0.72
										XAC0941	1	0	0.9
										XAC0942	1	0	0.82
										XAC0944	1	0	0.38
										XAC0945	1	0	-0.17
										XAC0946	1	0	0.63
										XAC0948	1	0	-0.04
										XAC0950	1	0	-1.09
										XAC0951	1	0	-0.09
										XAC0952	1	0	-0.1
										XAC0953	1	0	-0.88
										XAC0957	1	0	-1.12
										XAC0959	1	0	-0.85
										XAC0960	1	0	0.13
										XAC0961	1	0	-1.13
										XAC0962	1	0	-0.8
										XAC0963	1	0	-0.55
										XAC0964	1	0	-0.53
										XAC0965	1	0	-0.44
										XAC0966	1	0	-0.03
										XAC0967	1	0	-0.95
										XAC0968	1	0	-0.72
										XAC0969	1	0	-1
										XAC0970	1	0	-0.85
										XAC0971	1	0	-1.39
										XAC0972	1	0	-1.28
										XAC0973	1	0	-0.92
										XAC0974	1	0	-0.49
										XAC0975	1	0	-0.21
										XAC0976	1	0	-0.38
										XAC0977	1	0	-0.16
										XAC0978	1	0	0.19
										XAC0979	1	0	-0.01
										XAC0980	1	0	-0.11
										XAC0981	1	0	-0.07
										XAC0982	1	0	0.09
										XAC0983	1	0	0.1
										XAC0984	1	0	-0.07
										XAC0985	1	0	0.42
										XAC0986	1	0	-1.05
										XAC0987	1	0	-0.13
										XAC0988	1	0	0.22
										XAC0989	1	0	-0.1
										XAC0990	1	0	0.44
										XAC0991	1	0	0.47
										XAC0992	1	0	0.86
										XAC0995	1	0	-1.08
										XAC0996	1	0	-0.46
										XAC0997	1	0	0.44
										XAC0998	1	0	0.18
										XAC0999	1	0	-0.07
										XAC1000	1	0	0.08
										XAC1001	1	0	1.12
										XAC1002	1	0	-0.01
										XAC1003	1	0	-0.33
										XAC1004	1	0	-1.4
										XAC1005	1	0	-0.56
										XAC1006	1	0	0.39
										XAC1007	1	0	0.11
										XAC1008	1	0	-0.43
										XAC1009	1	0	-0.14
										XAC1010	1	0	-0.36
										XAC1011	1	0	-0.3
										XAC1012	1	0	-0.6
										XAC1013	1	0	-0.59
										XAC1014	1	0	0.14
										XAC1015	1	0	0.64
										XAC1016	1	0	0
										XAC1021	1	0	-1.36
										XAC1022	1	0	0.15
										XAC1023	1	0	0.34
										XAC1024	1	0	0.44
										XAC1027	1	0	0.86
										XAC1028	1	0	-0.15
										XAC1029	1	0	0.01
										XAC1030	1	0	0.07
										XAC1031	1	0	-0.41
										XAC1032	1	0	-0.58
										XAC1033	1	0	0.73
										XAC1034	1	0	-0.18
										XAC1035	1	0	0.11
										XAC1036	1	0	-0.2
										XAC1037	1	0	0.65
										XAC1038	1	0	-0.4
										XAC1039	1	0	0.88
										XAC1040	1	0	0.15
										XAC1041	1	0	-0.76
										XAC1043	1	0	-0.92
										XAC1044	1	0	-0.72
										XAC1045	1	0	-0.26
										XAC1046	1	0	-0.57
										XAC1047	1	0	-0.32
										XAC1051	1	0	-1.11
										XAC1052	1	0	-0.42
										XAC1053	1	0	-0.59
										XAC1054	1	0	-0.84
										XAC1055	1	0	-0.52
										XAC1056	1	0	-0.8
										XAC1057	1	0	-0.86
										XAC1058	1	0	-0.42
										XAC1059	1	0	0.02
										XAC1060	1	0	-0.36
										XAC1061	1	0	-0.29
										XAC1062	1	0	-0.51
										XAC1063	1	0	-0.07
										XAC1064	1	0	-0.29
										XAC1065	1	0	0.17
										XAC1066	1	0	0.35
										XAC1067	1	0	0.94
										XAC1068	1	0	0.33
										XAC1069	1	0	0.11
										XAC1070	1	0	-0.41
										XAC1071	1	0	-0.27
										XAC1072	1	0	-0.7
										XAC1074	1	0	0.12
										XAC1075	1	0	-0.81
										XAC1077	1	0	-0.8
										XAC1078	1	0	-1.13
										XAC1079	1	0	-0.71
										XAC1080	1	0	-1.6
										XAC1081	1	0	-0.36
										XAC1085	1	0	-0.08
										XAC1086	1	0	1.02
										XAC1087	1	0	0
										XAC1088	1	0	-0.28
										XAC1089	1	0	0.2
										XAC1090	1	0	0.13
										XAC1091	1	0	0.29
										XAC1093	1	0	0.24
										XAC1094	1	0	-0.46
										XAC1095	1	0	-0.26
										XAC1096	1	0	-0.1
										XAC1097	1	0	1.2
										XAC1098	1	0	0.99
										XAC1099	1	0	0.97
										XAC1100	1	0	1.04
										XAC1101	1	0	-0.7
										XAC1102	1	0	-0.43
										XAC1103	1	0	-0.61
										XAC1104	1	0	-0.32
										XAC1105	0.931382	0.0308722	-1.47
										XAC1107	1	0	-0.44
										XAC1109	1	0	-0.39
										XAC1110	1	0	-0.21
										XAC1111	1	0	0.04
										XAC1112	1	0	-0.71
										XAC1113	1	0	-0.42
										XAC1114	1	0	0.69
										XAC1115	1	0	1.07
										XAC1116	1	0	-0.08
										XAC1117	1	0	-0.24
										XAC1118	1	0	0.26
										XAC1119	1	0	0.07
										XAC1120	1	0	0.07
										XAC1121	1	0	-0.72
										XAC1122	1	0	-0.22
										XAC1123	1	0	-0.15
										XAC1125	1	0	0.9
										XAC1126	1	0	1.13
										XAC1127	1	0	1.15
										XAC1128	1	0	0.48
										XAC1129	1	0	-0.51
										XAC1130	1	0	0.57
										XAC1131	1	0	0.76
										XAC1132	1	0	0.85
										XAC1133	1	0	0.67
										XAC1135	1	0	-1.4
										XAC1137	1	0	0.32
										XAC1138	1	0	0.13
										XAC1139	1	0	0.64
										XAC1140	1	0	-0.7
										XAC1141	1	0	-0.9
										XAC1142	1	0	-0.86
										XAC1143	1	0	-1.25
										XAC1144	1	0	-0.12
										XAC1145	1	0	0.5
										XAC1146	1	0	0.55
										XAC1147	1	0	-0.27
										XAC1148	1	0	0.33
										XAC1149	1	0	0.8
										XAC1150	1	0	1.06
										XAC1151	1	0	-2.13
										XAC1152	1	0	-1.53
										XAC1153	1	0	0.41
										XAC1154	1	0	-0.74
										XAC1155	1	0	-0.64
										XAC1156	1	0	-0.49
										XAC1157	1	0	-0.91
										XAC1158	1	0	-0.4
										XAC1159	1	0	-0.27
										XAC1162	1	0	-0.99
										XAC1163	1	0	-0.03
										XAC1164	1	0	-0.57
										XAC1165	1	0	0.06
										XAC1166	1	0	-0.93
										XAC1167	1	0	-0.42
										XAC1168	1	0	0.45
										XAC1169	1	0	-0.27
										XAC1170	1	0	0.26
										XAC1173	1	0	0.95
										XAC1174	1	0	1.61
										XAC1175	1	0	1.35
										XAC1176	1	0	0.81
										XAC1178	1	0	1.79
										XAC1179	1	0	0.58
										XAC1180	1	0	0.73
										XAC1181	1	0	-1.07
										XAC1182	1	0	0.54
										XAC1183	1	0	0.7
										XAC1184	1	0	0.02
										XAC1185	1	0	0.06
										XAC1186	1	0	1.06
										XAC1187	1	0	0.97
										XAC1188	1	0	1.24
										XAC1189	1	0	1.4
										XAC1190	1	0	-0.08
										XAC1191	1	0	0.47
										XAC1192	0.727858	0.137953	2
										XAC1193	1	0	1.17
										XAC1196	1	0	-1.48
										XAC1197	1	0	-0.58
										XAC1198	1	0	-0.62
										XAC1199	1	0	-0.35
										XAC1200	1	0	0.26
										XAC1201	1	0	0.19
										XAC1202	1	0	0.13
										XAC1203	0.924206	0.0342311	-2.1
										XAC1204	1	0	-0.09
										XAC1205	1	0	-0.47
										XAC1206	1	0	-0.1
										XAC1207	1	0	-0.03
										XAC1209	1	0	0.55
										XAC1210	1	0	0.68
										XAC1211	1	0	0.67
										XAC1212	1	0	0.88
										XAC1213	1	0	1.11
										XAC1214	1	0	-1.31
										XAC1215	1	0	0.25
										XAC1216	1	0	0.67
										XAC1217	1	0	0.02
										XAC1218	1	0	0.51
										XAC1219	1	0	0.1
										XAC1220	1	0	0.39
										XAC1221	1	0	-0.09
										XAC1222	1	0	0.72
										XAC1223	1	0	1.04
										XAC1224	1	0	0.01
										XAC1225	1	0	0.08
										XAC1226	1	0	0.1
										XAC1227	1	0	-0.27
										XAC1228	1	0	0
										XAC1229	1	0	0.36
										XAC1230	1	0	-0.67
										XAC1231	1	0	1.58
										XAC1232	0.620632	0.207166	1.74
										XAC1233	1	0	0.36
										XAC1234	1	0	1.16
										XAC1235	1	0	-0.23
										XAC1236	1	0	1.07
										XAC1237	1	0	-0.14
										XAC1238	1	0	0.11
										XAC1239	1	0	-0.42
										XAC1241	1	0	1.48
										XAC1242	1	0	-1.47
										XAC1243	1	0	0.2
										XAC1244	1	0	0.19
										XAC1245	1	0	-0.72
										XAC1246	1	0	-0.17
										XAC1247	1	0	-0.94
										XAC1248	1	0	-0.92
										XAC1249	1	0	-0.81
										XAC1250	1	0	-0.99
										XAC1251	1	0	-0.7
										XAC1252	1	0	-0.43
										XAC1253	1	0	-0.28
										XAC1254	1	0	-0.05
										XAC1255	1	0	0.14
										XAC1256	1	0	-0.05
										XAC1261	1	0	-1.05
										XAC1262	1	0	0.97
										XAC1263	1	0	-0.28
										XAC1264	1	0	-0.05
										XAC1265	1	0	0.03
										XAC1267	0.61673	0.209905	1.49
										XAC1268	1	0	0.9
										XAC1269	1	0	-1.03
										XAC1270	1	0	-0.31
										XAC1271	1	0	0.18
										XAC1272	1	0	0.2
										XAC1273	0.923152	0.0347269	1.5
										XAC1274	1	0	1.19
										XAC1276	1	0	0.61
										XAC1277	1	0	1.04
										XAC1278	1	0	-0.53
										XAC1281	0.945167	0.0244914	1.43
										XAC1282	1	0	0.64
										XAC1283	1	0	1.07
										XAC1284	1	0	1.15
										XAC1285	1	0	-0.39
										XAC1286	1	0	-0.18
										XAC1287	1	0	-0.08
										XAC1288	1	0	0.06
										XAC1289	1	0	-0.2
										XAC1290	1	0	0.21
										XAC1291	1	0	1.19
										XAC1292	1	0	-0.99
										XAC1293	1	0	-1.29
										XAC1294	1	0	-0.58
										XAC1295	1	0	-1.37
										XAC1296	1	0	0.06
										XAC1297	1	0	0.72
										XAC1298	1	0	0.2
										XAC1299	1	0	-1.21
										XAC1300	1	0	-1.18
										XAC1301	1	0	-0.63
										XAC1302	1	0	-0.38
										XAC1303	1	0	-0.43
										XAC1304	1	0	-0.04
										XAC1305	1	0	-0.09
										XAC1306	1	0	0
										XAC1307	1	0	0.68
										XAC1308	1	0	1.23
										XAC1309	1	0	0.64
										XAC1310	1	0	0.44
										XAC1311	1	0	-0.89
										XAC1312	1	0	-0.5
										XAC1313	1	0	-0.65
										XAC1314	1	0	-0.6
										XAC1315	1	0	0.94
										XAC1316	1	0	-0.41
										XAC1317	1	0	-1.37
										XAC1318	1	0	0.13
										XAC1319	1	0	-1.63
										XAC1320	0.761548	0.118303	-1.91
										XAC1321	1	0	-1.48
										XAC1322	1	0	-0.21
										XAC1323	1	0	-0.46
										XAC1324	1	0	-0.39
										XAC1325	1	0	0.46
										XAC1326	1	0	0.83
										XAC1327	1	0	1.14
										XAC1328	1	0	-0.36
										XAC1329	1	0	-0.01
										XAC1330	1	0	-0.54
										XAC1331	1	0	0.08
										XAC1332	1	0	0.9
										XAC1333	1	0	0.86
										XAC1334	1	0	0.18
										XAC1335	1	0	0.44
										XAC1336	1	0	0.53
										XAC1337	1	0	0.14
										XAC1338	1	0	0.07
										XAC1341	0.989586	0.00454666	1.61
										XAC1342	1	0	1.4
										XAC1343	1	0	0.35
										XAC1344	1	0	-0.74
										XAC1345	1	0	0.8
										XAC1346	1	0	0.77
										XAC1347	1	0	0.21
										XAC1348	1	0	-0.82
										XAC1349	1	0	-0.42
										XAC1350	1	0	-0.47
										XAC1351	1	0	0.84
										XAC1352	1	0	0.93
										XAC1353	1	0	1.81
										XAC1354	1	0	0.66
										XAC1355	1	0	-0.5
										XAC1356	1	0	0.66
										XAC1357	1	0	0.58
										XAC1358	1	0	-0.19
										XAC1359	1	0	1.32
										XAC1360	1	0	0.53
										XAC1361	1	0	-0.24
										XAC1362	1	0	-0.43
										XAC1363	1	0	-0.32
										XAC1364	1	0	1.26
										XAC1365	1	0	0.96
										XAC1366	1	0	-0.54
										XAC1367	1	0	0.32
										XAC1368	1	0	0.38
										XAC1369	1	0	0.43
										XAC1370	1	0	-0.04
										XAC1371	1	0	-0.06
										XAC1372	1	0	1.26
										XAC1373	1	0	1.39
										XAC1374	1	0	-0.07
										XAC1375	1	0	0.72
										XAC1376	1	0	0.97
										XAC1377	1	0	0.17
										XAC1378	1	0	0.12
										XAC1379	1	0	0.29
										XAC1380	1	0	0.54
										XAC1381	1	0	0.84
										XAC1382	1	0	0.87
										XAC1383	1	0	-0.03
										XAC1384	1	0	0.79
										XAC1385	1	0	-0.01
										XAC1386	1	0	-0.25
										XAC1387	1	0	-0.92
										XAC1388	1	0	0.16
										XAC1389	1	0	0.77
										XAC1390	1	0	0.43
										XAC1391	1	0	0.54
										XAC1392	1	0	1.14
										XAC1393	1	0	0.59
										XAC1394	1	0	0.72
										XAC1395	1	0	0.58
										XAC1396	1	0	0.16
										XAC1397	1	0	0.17
										XAC1398	1	0	-0.99
										XAC1399	1	0	-0.23
										XAC1400	1	0	-0.16
										XAC1401	1	0	0.27
										XAC1402	1	0	-0.41
										XAC1403	1	0	0.44
										XAC1404	1	0	0.53
										XAC1405	1	0	-0.24
										XAC1406	1	0	0.65
										XAC1407	1	0	1.19
										XAC1408	1	0	0.84
										XAC1409	1	0	0.66
										XAC1410	1	0	-0.43
										XAC1411	1	0	-0.19
										XAC1412	1	0	0.56
										XAC1413	1	0	0.19
										XAC1414	1	0	0.42
										XAC1415	1	0	0.42
										XAC1416	1	0	1.1
										XAC1417	1	0	0.18
										XAC1418	1	0	-1.16
										XAC1419	1	0	-0.09
										XAC1421	1	0	-1.04
										XAC1422	0.788056	0.103443	-1.44
										XAC1424	1	0	1.19
										XAC1425	1	0	0.49
										XAC1426	1	0	-0.63
										XAC1428	1	0	-0.39
										XAC1429	1	0	0.78
										XAC1430	1	0	0.97
										XAC1431	1	0	0.75
										XAC1432	1	0	1.49
										XAC1433	1	0	-1.3
										XAC1434	1	0	0.29
										XAC1435	1	0	0.02
										XAC1436	1	0	0.91
										XAC1437	1	0	-0.05
										XAC1438	1	0	-1.31
										XAC1439	1	0	-0.41
										XAC1440	1	0	-0.49
										XAC1441	1	0	-0.27
										XAC1444	1	0	-1.4
										XAC1445	1	0	-1.27
										XAC1446	1	0	-0.93
										XAC1448	1	0	-0.69
										XAC1449	1	0	0.25
										XAC1450	1	0	0.15
										XAC1451	1	0	-0.18
										XAC1453	1	0	1.32
										XAC1454	1	0	1.41
										XAC1455	1	0	1.06
										XAC1456	1	0	0.06
										XAC1457	1	0	-0.58
										XAC1458	1	0	-0.6
										XAC1459	1	0	1.24
										XAC1460	1	0	-0.15
										XAC1461	1	0	-0.37
										XAC1462	1	0	-0.42
										XAC1463	1	0	0.23
										XAC1464	1	0	-0.1
										XAC1465	1	0	-0.66
										XAC1466	1	0	0.82
										XAC1467	1	0	-0.53
										XAC1468	1	0	1.12
										XAC1469	1	0	0.31
										XAC1470	0.539592	0.267935	-1.42
										XAC1471	1	0	-0.01
										XAC1472	1	0	-0.09
										XAC1473	1	0	0.16
										XAC1474	1	0	0.57
										XAC1475	1	0	1.39
										XAC1476	1	0	0.68
										XAC1477	1	0	0.51
										XAC1478	1	0	0.73
										XAC1479	1	0	1.54
										XAC1480	1	0	-1.19
										XAC1481	1	0	0.02
										XAC1482	1	0	0.31
										XAC1483	1	0	-0.28
										XAC1484	1	0	0.14
										XAC1485	1	0	0.38
										XAC1486	1	0	0.19
										XAC1487	1	0	0.66
										XAC1488	1	0	-0.23
										XAC1489	1	0	-0.19
										XAC1490	1	0	-0.28
										XAC1491	1	0	-0.11
										XAC1492	1	0	-1.16
										XAC1493	1	0	-0.46
										XAC1494	1	0	0.06
										XAC1495	1	0	0.12
										XAC1496	1	0	-0.17
										XAC1497	1	0	-0.06
										XAC1498	1	0	0.17
										XAC1499	1	0	-0.73
										XAC1500	1	0	-1.24
										XAC1501	1	0	0.38
										XAC1502	1	0	0.85
										XAC1503	1	0	0.57
										XAC1504	1	0	-0.54
										XAC1505	1	0	-0.32
										XAC1506	1	0	-0.09
										XAC1507	1	0	-1.16
										XAC1508	1	0	0.45
										XAC1509	1	0	0.82
										XAC1510	1	0	-0.31
										XAC1512	1	0	-0.29
										XAC1513	1	0	-0.41
										XAC1514	1	0	-0.21
										XAC1515	1	0	0.71
										XAC1516	1	0	-0.26
										XAC1517	1	0	-0.45
										XAC1518	1	0	-0.29
										XAC1519	1	0	-0.68
										XAC1520	1	0	-0.29
										XAC1521	1	0	-1.6
										XAC1522	1	0	-2.05
										XAC1523	1	0	-1.73
										XAC1524	1	0	-1.16
										XAC1525	1	0	0.76
										XAC1526	1	0	0.98
										XAC1527	1	0	0.48
										XAC1528	1	0	-0.14
										XAC1529	1	0	0
										XAC1530	1	0	-0.4
										XAC1531	1	0	0.18
										XAC1532	1	0	-0.38
										XAC1533	1	0	-0.29
										XAC1534	1	0	-0.7
										XAC1535	1	0	-0.84
										XAC1536	1	0	0.1
										XAC1537	1	0	-0.66
										XAC1538	1	0	-0.25
										XAC1539	1	0	-0.56
										XAC1540	1	0	0.28
										XAC1541	1	0	0.56
										XAC1542	1	0	0.21
										XAC1543	1	0	-0.88
										XAC1544	1	0	-0.66
										XAC1545	1	0	-0.83
										XAC1546	1	0	-1.12
										XAC1547	1	0	-1.4
										XAC1549	1	0	-0.59
										XAC1550	1	0	-0.6
										XAC1551	1	0	0.72
										XAC1552	1	0	0.95
										XAC1553	1	0	1.01
										XAC1554	1	0	1.64
										XAC1555	1	0	0.54
										XAC1556	1	0	0.82
										XAC1557	1	0	1.14
										XAC1558	1	0	1.02
										XAC1559	1	0	0.44
										XAC1560	1	0	0.03
										XAC1561	1	0	-0.48
										XAC1563	1	0	-1.79
										XAC1564	1	0	0.03
										XAC1566	1	0	0.49
										XAC1567	1	0	0.26
										XAC1568	1	0	-0.87
										XAC1569	1	0	-0.33
										XAC1570	1	0	-0.42
										XAC1571	1	0	-0.09
										XAC1572	1	0	0.08
										XAC1573	1	0	-1.12
										XAC1574	1	0	-1.66
										XAC1575	0.604646	0.218499	-1.72
										XAC1578	1	0	-0.75
										XAC1579	1	0	-1.33
										XAC1580	0.652563	0.185378	-1.5
										XAC1581	1	0	-0.55
										XAC1582	1	0	0.19
										XAC1583	1	0	-0.32
										XAC1584	1	0	-0.23
										XAC1585	1	0	-1.51
										XAC1586	1	0	-0.59
										XAC1587	1	0	-0.11
										XAC1588	1	0	-0.48
										XAC1589	1	0	0.08
										XAC1590	1	0	-0.4
										XAC1591	1	0	0.23
										XAC1592	1	0	1.6
										XAC1593	1	0	-0.37
										XAC1594	1	0	-0.03
										XAC1595	1	0	0
										XAC1596	1	0	0.4
										XAC1597	1	0	0.5
										XAC1598	1	0	1.07
										XAC1599	1	0	0.44
										XAC1600	1	0	0.98
										XAC1601	1	0	0.67
										XAC1602	1	0	0.75
										XAC1603	1	0	-0.14
										XAC1604	1	0	-0.11
										XAC1605	1	0	-0.51
										XAC1606	1	0	-0.76
										XAC1607	1	0	-0.37
										XAC1608	1	0	-0.1
										XAC1609	1	0	-0.29
										XAC1610	1	0	-0.31
										XAC1611	1	0	-0.07
										XAC1612	1	0	-0.85
										XAC1613	1	0	-0.22
										XAC1614	1	0	-0.17
										XAC1615	1	0	1.16
										XAC1616	1	0	0.71
										XAC1617	1	0	0.31
										XAC1618	1	0	-0.27
										XAC1619	1	0	-1
										XAC1623	1	0	-0.16
										XAC1624	1	0	0.12
										XAC1625	1	0	0.6
										XAC1626	1	0	0.94
										XAC1627	1	0	0.06
										XAC1628	1	0	0.35
										XAC1629	1	0	1.17
										XAC1630	1	0	-0.41
										XAC1631	1	0	-0.4
										XAC1632	1	0	1.29
										XAC1633	1	0	0.96
										XAC1635	1	0	-1.23
										XAC1636	1	0	-1.24
										XAC1637	0.763098	0.11742	-1.72
										XAC1640	1	0	-0.48
										XAC1641	1	0	-0.69
										XAC1642	1	0	-0.39
										XAC1643	1	0	0.26
										XAC1644	1	0	0.99
										XAC1645	1	0	0.62
										XAC1646	1	0	0.25
										XAC1647	1	0	-0.73
										XAC1648	1	0	-0.12
										XAC1649	1	0	-0.05
										XAC1650	1	0	0.78
										XAC1651	1	0	-0.05
										XAC1652	1	0	0.31
										XAC1653	1	0	-0.33
										XAC1654	1	0	0.21
										XAC1655	1	0	-1.05
										XAC1657	1	0	-0.64
										XAC1658	1	0	-0.54
										XAC1659	1	0	-1.49
										XAC1660	1	0	-0.52
										XAC1661	1	0	-0.24
										XAC1662	1	0	-0.37
										XAC1663	1	0	-0.46
										XAC1664	1	0	-1.35
										XAC1665	1	0	1.25
										XAC1667	1	0	-0.3
										XAC1668	1	0	-0.32
										XAC1669	1	0	0.59
										XAC1670	1	0	1.33
										XAC1671	1	0	-0.41
										XAC1672	1	0	0.87
										XAC1673	0.906785	0.0424957	2.9
										XAC1674	1	0	-0.12
										XAC1675	1	0	0.14
										XAC1676	1	0	-0.57
										XAC1677	1	0	-0.26
										XAC1679	1	0	-0.65
										XAC1680	1	0	-1.32
										XAC1683	1	0	0.98
										XAC1684	1	0	-0.43
										XAC1685	1	0	-0.73
										XAC1687	1	0	-1.37
										XAC1688	1	0	-1.44
										XAC1689	1	0	0.25
										XAC1690	1	0	-1.04
										XAC1691	1	0	-1.1
										XAC1692	1	0	-0.48
										XAC1693	1	0	-0.85
										XAC1694	1	0	0.01
										XAC1695	1	0	-1.6
										XAC1697	1	0	-0.41
										XAC1698	1	0	-0.45
										XAC1699	1	0	-0.42
										XAC1700	1	0	0.48
										XAC1701	1	0	-0.29
										XAC1702	1	0	-1.27
										XAC1703	1	0	-0.66
										XAC1704	1	0	0.04
										XAC1706	1	0	-0.71
										XAC1707	1	0	0.73
										XAC1708	1	0	0.68
										XAC1709	1	0	0.42
										XAC1710	1	0	-0.66
										XAC1711	1	0	0.34
										XAC1712	1	0	0.62
										XAC1713	1	0	1.16
										XAC1714	1	0	-0.11
										XAC1715	1	0	-0.64
										XAC1716	1	0	-0.29
										XAC1717	1	0	0.51
										XAC1718	1	0	1.61
										XAC1719	1	0	0.03
										XAC1720	1	0	0.48
										XAC1721	1	0	1.11
										XAC1722	1	0	1.53
										XAC1723	1	0	1.03
										XAC1724	1	0	0.76
										XAC1725	1	0	0.29
										XAC1726	1	0	1.09
										XAC1727	1	0	0.16
										XAC1728	1	0	0.98
										XAC1729	1	0	-0.22
										XAC1730	1	0	-0.61
										XAC1731	1	0	-1.31
										XAC1732	1	0	-1.25
										XAC1733	1	0	-1.3
										XAC1734	1	0	0.2
										XAC1735	1	0	-0.05
										XAC1736	1	0	0.72
										XAC1737	1	0	0.66
										XAC1738	1	0	0.4
										XAC1742	1	0	-1.07
										XAC1743	1	0	-0.67
										XAC1745	1	0	-0.4
										XAC1747	1	0	-0.69
										XAC1748	1	0	-0.92
										XAC1749	1	0	0.66
										XAC1753	1	0	0.37
										XAC1754	0.980607	0.00850493	1.67
										XAC1756	1	0	1.22
										XAC1757	1	0	0.66
										XAC1758	1	0	0.61
										XAC1759	1	0	-0.26
										XAC1760	1	0	0.72
										XAC1761	1	0	0.97
										XAC1762	1	0	-0.12
										XAC1767	1	0	-0.51
										XAC1768	1	0	0.95
										XAC1770	1	0	1.36
										XAC1771	1	0	0.68
										XAC1772	1	0	0.44
										XAC1773	1	0	0.66
										XAC1775	1	0	0.99
										XAC1776	1	0	1.15
										XAC1777	1	0	1.28
										XAC1778	1	0	0.51
										XAC1779	1	0	0.65
										XAC1780	1	0	0.21
										XAC1781	1	0	0.4
										XAC1783	1	0	-0.66
										XAC1784	1	0	0.23
										XAC1785	1	0	-0.98
										XAC1786	1	0	-0.33
										XAC1787	1	0	-0.48
										XAC1788	1	0	0.55
										XAC1790	1	0	-1.09
										XAC1791	1	0	-0.16
										XAC1792	0.914495	0.0388188	-1.47
										XAC1793	1	0	0.37
										XAC1794	1	0	0.56
										XAC1798	0.906785	0.0424957	-1.48
										XAC1799	1	0	-0.56
										XAC1800	1	0	-0.36
										XAC1801	1	0	-0.01
										XAC1802	1	0	0.24
										XAC1803	1	0	1.35
										XAC1804	1	0	0.58
										XAC1805	1	0	0.3
										XAC1806	1	0	-0.07
										XAC1807	1	0	-0.6
										XAC1808	1	0	-0.72
										XAC1810	1	0	0.02
										XAC1811	1	0	-0.37
										XAC1812	1	0	-0.3
										XAC1813	1	0	-0.13
										XAC1814	1	0	-0.09
										XAC1815	1	0	-1.12
										XAC1816	1	0	-1.07
										XAC1817	1	0	-1.4
										XAC1818	1	0	-1.51
										XAC1819	1	0	1.17
										XAC1820	1	0	-0.08
										XAC1821	1	0	1.95
										XAC1822	1	0	0.12
										XAC1823	0.610064	0.214625	2.17
										XAC1824	1	0	-0.14
										XAC1825	1	0	0.09
										XAC1826	1	0	-0.23
										XAC1827	1	0	1.59
										XAC1837	1	0	0.98
										XAC1838	1	0	0.18
										XAC1839	1	0	0.07
										XAC1840	1	0	-0.31
										XAC1842	1	0	0.44
										XAC1843	1	0	-0.19
										XAC1844	1	0	0.75
										XAC1845	1	0	0.13
										XAC1846	1	0	0.9
										XAC1847	1	0	1.38
										XAC1848	1	0	0.68
										XAC1849	1	0	0.03
										XAC1850	1	0	0.19
										XAC1851	1	0	0.8
										XAC1852	1	0	-0.53
										XAC1853	1	0	-0.77
										XAC1854	1	0	-0.88
										XAC1855	1	0	-0.1
										XAC1856	1	0	-0.11
										XAC1857	1	0	-0.25
										XAC1858	1	0	-0.55
										XAC1859	1	0	0.05
										XAC1860	1	0	-0.41
										XAC1861	1	0	-0.51
										XAC1862	1	0	-0.06
										XAC1863	1	0	-0.42
										XAC1864	1	0	0.97
										XAC1865	1	0	1.37
										XAC1866	1	0	-0.04
										XAC1867	1	0	-0.78
										XAC1868	0.823267	0.0844594	-1.42
										XAC1871	1	0	0.01
										XAC1872	1	0	-0.39
										XAC1873	1	0	-0.33
										XAC1874	1	0	0.12
										XAC1875	1	0	-0.54
										XAC1876	1	0	-0.21
										XAC1877	1	0	-0.47
										XAC1878	1	0	0.44
										XAC1879	1	0	-0.48
										XAC1880	1	0	-0.67
										XAC1881	1	0	-0.17
										XAC1882	1	0	0.28
										XAC1883	1	0	-1.42
										XAC1884	1	0	-1.06
										XAC1885	1	0	-0.44
										XAC1886	1	0	0.66
										XAC1889	1	0	-0.58
										XAC1910	1	0	-0.8
										XAC1911	1	0	-0.55
										XAC1912	1	0	-0.46
										XAC1913	1	0	-0.23
										XAC1914	1	0	0.43
										XAC1915	1	0	-0.29
										XAC1916	1	0	-0.19
										XAC1917	1	0	-0.8
										XAC1918	1	0	-0.9
										XAC1919	1	0	-0.65
										XAC1920	1	0	-0.36
										XAC1921	1	0	-0.41
										XAC1922	1	0	-0.68
										XAC1923	1	0	-0.56
										XAC1924	1	0	-1.12
										XAC1925	1	0	-0.22
										XAC1928	1	0	-1.75
										XAC1929	1	0	-0.24
										XAC1935	1	0	0.61
										XAC1936	1	0	0.38
										XAC1937	1	0	-0.53
										XAC1939	1	0	-0.43
										XAC1941	1	0	-0.44
										XAC1942	1	0	0.68
										XAC1943	1	0	-0.95
										XAC1944	1	0	-0.89
										XAC1945	1	0	0.61
										XAC1946	1	0	1.04
										XAC1947	1	0	0.6
										XAC1948	1	0	0.79
										XAC1949	1	0	-0.42
										XAC1950	1	0	0.06
										XAC1951	1	0	0.15
										XAC1952	1	0	0.05
										XAC1953	1	0	-0.88
										XAC1954	1	0	-0.46
										XAC1955	1	0	0.62
										XAC1956	1	0	-1.54
										XAC1958	0.94684	0.0237232	1.47
										XAC1962	0.746822	0.126783	1.48
										XAC1963	1	0	1.38
										XAC1964	1	0	0.81
										XAC1965	1	0	0.83
										XAC1966	1	0	1.09
										XAC1967	1	0	0.97
										XAC1968	1	0	0
										XAC1969	1	0	0.5
										XAC1970	1	0	-0.39
										XAC1976	1	0	-0.26
										XAC1977	1	0	0.04
										XAC1978	1	0	-0.21
										XAC1979	1	0	-0.05
										XAC1980	1	0	-0.48
										XAC1981	1	0	0.72
										XAC1982	1	0	-0.14
										XAC1983	1	0	0.05
										XAC1984	1	0	-0.61
										XAC1985	1	0	-0.59
										XAC1986	1	0	0.58
										XAC1988	1	0	-1.1
										XAC1991	1	0	-1.16
										XAC1992	1	0	0.14
										XAC1994	1	0	0.11
										XAC1997	1	0	0.12
										XAC1998	1	0	0.57
										XAC1999	1	0	-0.31
										XAC2000	1	0	-0.75
										XAC2001	1	0	-0.91
										XAC2002	1	0	-1.17
										XAC2003	1	0	-0.51
										XAC2004	1	0	0.32
										XAC2005	1	0	-0.59
										XAC2006	1	0	-0.18
										XAC2007	1	0	-0.2
										XAC2008	1	0	-0.33
										XAC2010	1	0	-0.02
										XAC2011	1	0	-0.2
										XAC2012	1	0	0.15
										XAC2013	1	0	0.2
										XAC2014	1	0	-0.21
										XAC2015	1	0	-0.78
										XAC2016	1	0	-0.01
										XAC2017	1	0	0.16
										XAC2018	1	0	0.12
										XAC2019	1	0	-0.22
										XAC2020	1	0	0.67
										XAC2021	1	0	1.19
										XAC2022	1	0	0.25
										XAC2023	1	0	0.56
										XAC2024	1	0	1.1
										XAC2025	1	0	1.77
										XAC2028	1	0	1.61
										XAC2029	1	0	0.96
										XAC2031	0.732139	0.135407	1.75
										XAC2032	1	0	0.37
										XAC2033	1	0	1.33
										XAC2035	1	0	1.02
										XAC2036	1	0	0.04
										XAC2037	1	0	-0.43
										XAC2038	1	0	1.04
										XAC2039	1	0	0.53
										XAC2040	1	0	1.19
										XAC2041	1	0	0.61
										XAC2042	1	0	-1.06
										XAC2043	1	0	-0.2
										XAC2044	1	0	-0.24
										XAC2045	1	0	0.02
										XAC2046	1	0	-0.15
										XAC2047	1	0	0.07
										XAC2048	1	0	0.23
										XAC2049	1	0	0.27
										XAC2050	1	0	0.18
										XAC2051	1	0	1.14
										XAC2052	1	0	1.36
										XAC2053	1	0	1.05
										XAC2054	0.607513	0.216445	1.37
										XAC2055	1	0	-0.3
										XAC2057	0.988482	0.00503142	1.73
										XAC2062	1	0	0.48
										XAC2063	1	0	0.05
										XAC2064	1	0	-1.31
										XAC2065	1	0	-0.31
										XAC2066	1	0	-0.16
										XAC2067	1	0	1.35
										XAC2068	1	0	1.08
										XAC2069	1	0	1.08
										XAC2070	1	0	0.54
										XAC2071	1	0	-0.1
										XAC2072	1	0	-1.24
										XAC2073	1	0	-0.46
										XAC2074	1	0	-0.26
										XAC2075	1	0	-0.55
										XAC2076	1	0	-0.15
										XAC2077	1	0	0.2
										XAC2078	1	0	0.55
										XAC2079	1	0	0.66
										XAC2080	1	0	0.27
										XAC2081	1	0	0.75
										XAC2082	1	0	1.17
										XAC2083	1	0	0.64
										XAC2084	1	0	-0.02
										XAC2085	1	0	-0.09
										XAC2086	1	0	-0.91
										XAC2087	1	0	0.31
										XAC2088	1	0	0.91
										XAC2089	1	0	0.53
										XAC2090	1	0	0.4
										XAC2091	1	0	0.02
										XAC2092	1	0	0.28
										XAC2093	1	0	0.54
										XAC2097	1	0	-0.52
										XAC2098	1	0	0.03
										XAC2099	1	0	-0.74
										XAC2100	1	0	-0.38
										XAC2101	1	0	-0.76
										XAC2102	1	0	-0.53
										XAC2103	1	0	-0.58
										XAC2105	1	0	0.9
										XAC2106	1	0	0.84
										XAC2107	1	0	-0.1
										XAC2108	1	0	-0.07
										XAC2109	1	0	-0.42
										XAC2110	1	0	0.34
										XAC2111	1	0	-0.95
										XAC2112	1	0	-0.07
										XAC2113	1	0	0.35
										XAC2114	1	0	1.03
										XAC2115	1	0	0.09
										XAC2116	1	0	-0.38
										XAC2117	1	0	-0.59
										XAC2118	1	0	0.64
										XAC2119	1	0	-0.28
										XAC2120	1	0	-0.49
										XAC2121	1	0	-0.04
										XAC2122	1	0	1.67
										XAC2124	0.890577	0.0503283	1.56
										XAC2125	0.516228	0.287158	1.76
										XAC2127	1	0	1.64
										XAC2128	1	0	1.4
										XAC2129	1	0	0.26
										XAC2130	1	0	-1.21
										XAC2131	1	0	-0.27
										XAC2132	1	0	-0.5
										XAC2133	1	0	0.02
										XAC2134	1	0	0.58
										XAC2135	1	0	0.57
										XAC2136	1	0	0.92
										XAC2137	1	0	0.89
										XAC2138	1	0	1.2
										XAC2139	0.969687	0.0133683	1.69
										XAC2140	1	0	0.26
										XAC2141	1	0	0.31
										XAC2142	1	0	0.3
										XAC2143	1	0	-0.29
										XAC2144	1	0	-1.08
										XAC2145	1	0	0.39
										XAC2146	1	0	0.51
										XAC2147	1	0	-0.26
										XAC2148	1	0	0.25
										XAC2149	1	0	0.25
										XAC2150	1	0	0.37
										XAC2151	1	0	0
										XAC2152	1	0	-0.65
										XAC2153	1	0	0.12
										XAC2154	1	0	-0.05
										XAC2155	1	0	1.45
										XAC2157	1	0	-0.3
										XAC2158	1	0	-0.46
										XAC2159	1	0	0.35
										XAC2160	1	0	-0.15
										XAC2161	1	0	-0.35
										XAC2162	1	0	0.97
										XAC2163	1	0	-0.55
										XAC2164	1	0	2.39
										XAC2165	1	0	-0.08
										XAC2166	1	0	-0.59
										XAC2167	1	0	-0.35
										XAC2168	1	0	-0.7
										XAC2170	1	0	-1.43
										XAC2171	1	0	0.22
										XAC2172	1	0	-0.03
										XAC2173	1	0	-0.54
										XAC2174	1	0	-0.3
										XAC2175	1	0	-0.48
										XAC2176	1	0	0.14
										XAC2177	1	0	-0.47
										XAC2178	1	0	0.09
										XAC2179	1	0	-0.39
										XAC2180	1	0	-1.27
										XAC2181	1	0	-0.51
										XAC2182	1	0	-0.11
										XAC2183	1	0	-0.94
										XAC2184	1	0	-0.49
										XAC2185	1	0	1.04
										XAC2186	1	0	-0.4
										XAC2187	1	0	-0.76
										XAC2188	1	0	-0.93
										XAC2189	1	0	-0.49
										XAC2190	1	0	-0.13
										XAC2191	1	0	-0.92
										XAC2192	1	0	0.68
										XAC2193	1	0	0.53
										XAC2194	1	0	0.24
										XAC2195	1	0	-0.05
										XAC2196	1	0	-0.11
										XAC2197	1	0	0.01
										XAC2198	1	0	-0.28
										XAC2199	1	0	-1.07
										XAC2200	1	0	-0.59
										XAC2201	1	0	0.29
										XAC2202	1	0	-0.57
										XAC2203	1	0	-1.25
										XAC2204	1	0	0.01
										XAC2205	1	0	0.56
										XAC2206	1	0	1.05
										XAC2207	1	0	-0.64
										XAC2208	1	0	-0.75
										XAC2209	1	0	-1.45
										XAC2210	1	0	0.36
										XAC2211	1	0	0.02
										XAC2212	1	0	-0.77
										XAC2213	1	0	-0.31
										XAC2214	1	0	-0.28
										XAC2215	1	0	-0.25
										XAC2216	1	0	-0.72
										XAC2217	1	0	0.11
										XAC2218	1	0	0.29
										XAC2219	1	0	0.19
										XAC2220	1	0	-1.19
										XAC2221	1	0	-0.95
										XAC2222	1	0	-1.03
										XAC2223	1	0	-0.06
										XAC2224	1	0	-0.41
										XAC2225	1	0	-0.21
										XAC2226	1	0	-0.23
										XAC2227	1	0	-0.46
										XAC2228	1	0	-1.08
										XAC2229	0.588968	0.229908	-1.72
										XAC2231	1	0	-0.41
										XAC2232	1	0	-0.01
										XAC2233	1	0	-0.91
										XAC2234	1	0	0.06
										XAC2235	1	0	-1.13
										XAC2236	1	0	-0.95
										XAC2237	1	0	-1.16
										XAC2238	1	0	-0.88
										XAC2239	1	0	-0.85
										XAC2240	1	0	-0.79
										XAC2241	0.850378	0.0703878	-1.78
										XAC2242	1	0	-0.74
										XAC2243	1	0	-0.33
										XAC2244	1	0	-0.4
										XAC2245	1	0	-0.52
										XAC2246	1	0	-0.99
										XAC2247	1	0	-0.8
										XAC2248	1	0	-0.19
										XAC2249	1	0	-1.68
										XAC2250	1	0	-0.93
										XAC2251	1	0	-0.92
										XAC2252	1	0	-0.73
										XAC2253	1	0	-0.73
										XAC2255	1	0	1.25
										XAC2259	1	0	-1.06
										XAC2260	1	0	-0.58
										XAC2261	1	0	-0.2
										XAC2262	1	0	0.05
										XAC2263	1	0	-0.41
										XAC2264	1	0	-0.39
										XAC2265	1	0	0.09
										XAC2266	1	0	-0.24
										XAC2267	1	0	0.19
										XAC2268	1	0	-0.21
										XAC2270	1	0	0.8
										XAC2271	1	0	-0.92
										XAC2272	1	0	-1.07
										XAC2273	1	0	-0.7
										XAC2274	1	0	-0.05
										XAC2275	1	0	-0.45
										XAC2276	1	0	-0.22
										XAC2277	1	0	-0.81
										XAC2278	1	0	-0.28
										XAC2279	1	0	-0.1
										XAC2281	1	0	-0.34
										XAC2282	1	0	0.15
										XAC2283	1	0	-1.05
										XAC2284	1	0	0.14
										XAC2285	1	0	-0.21
										XAC2287	1	0	0.52
										XAC2288	1	0	-0.16
										XAC2289	1	0	0.6
										XAC2290	1	0	-0.62
										XAC2291	1	0	0.12
										XAC2292	1	0	0.08
										XAC2293	1	0	0
[truncated: 1,997 more rows]

## Sheet: Supplementary Fig. 5
Negative control													XyGOs																			XGG																	Galactose
Time (h)	#1	#2	#3	#4	#5	#6	#7	#8	#9	MEAN-blank	SD			XyGOs (WT)						XyGOs delta-XAC1768-69						XyGOs delta-XAC1777							XGG (WT)					XGG delta-XAC1768-69					XGG delta-XAC1777
0.166667	0.0782	0.0793	0.084	0.0953	0.0881	0.0807	0.0853	0.0902	0.0784	0.0123889	0.00592926		time (h)	#1	#2	#3	#4	MEAN-blank	SD	#1	#2	#3	#4	MEAN-blank	SD	#1	#2	#3	MEAN-blank	SD		time (h)	#1	#2	#3	MEAN-blank	SD	#1	#2	#3	MEAN-blank	SD	#1	#2	#3	MEAN-blank	SD		time (h)
0.333333	0.0752	0.0782	0.0842	0.0943	0.0882	0.0789	0.0839	0.0892	0.0794	0.0115	0.00619294		0.16667	0.1046	0.1002	0.0965	0.1084	0.0276983	0.00517969	0.089	0.0932	0.0901	0.0911	0.0161983	0.00214223	0.1253	0.1259	0.1213	0.0494397	0.00250067		0.16667	0.0915	0.0843	0.1191	0.02456	0.0183695	0.0955	0.0757	0.0818	0.0105933	0.0101402	0.1037	0.0981	0.0981	0.0262267	0.00323316		0.16667
0.5	0.0749	0.0772	0.0827	0.0939	0.0873	0.0786	0.0837	0.0878	0.0787	0.0107556	0.00609797		0.33333	0.1031	0.0887	0.0838	0.1055	0.0205483	0.0106566	0.0883	0.0935	0.0906	0.0913	0.0158483	0.00159661	0.1019	0.1024	0.0984	0.026173	0.00217945		0.33333	0.0894	0.0779	0.1052	0.0170933	0.0137063	0.0972	0.0772	0.0837	0.0122933	0.0102021	0.0986	0.0905	0.0873	0.0183933	0.00582437		0.33333
0.666667	0.0742	0.0775	0.0824	0.0934	0.0873	0.0783	0.0836	0.0871	0.0786	0.0104889	0.00603085		0.5	0.1049	0.089	0.0833	0.1057	0.0209983	0.0113032	0.0884	0.0922	0.0911	0.0906	0.0163233	0.00155885	0.1006	0.094	0.0984	0.0229397	0.00336056		0.5	0.0912	0.0779	0.0911	0.0129933	0.00765005	0.0964	0.0771	0.0841	0.0121267	0.00977053	0.0978	0.0903	0.0884	0.0184267	0.00497024		0.5
0.833333	0.0741	0.0772	0.0828	0.0934	0.0875	0.0781	0.0836	0.0875	0.0786	0.0105333	0.00615752		0.66667	0.1046	0.0906	0.0851	0.1083	0.0224233	0.0110744	0.0889	0.0925	0.0918	0.091	0.0167233	0.00166032	0.1011	0.094	0.0986	0.023173	0.00360139		0.66667	0.0908	0.0805	0.0868	0.0122933	0.00519262	0.0962	0.0771	0.0839	0.0119933	0.00968108	0.0982	0.0906	0.089	0.01886	0.00491528		0.66667
1	0.0738	0.0763	0.0825	0.0931	0.0875	0.0783	0.0835	0.0866	0.0784	0.0102222	0.00615483		0.83333	0.104	0.0904	0.0865	0.109	0.0227483	0.0107379	0.0892	0.0932	0.0916	0.0918	0.0165233	0.00202402	0.1011	0.0941	0.0987	0.0232397	0.00355715		0.83333	0.0903	0.0805	0.0864	0.0119933	0.0049339	0.0954	0.077	0.0832	0.01146	0.00936162	0.0981	0.0912	0.0889	0.0189933	0.00478783		0.83333
1.16667	0.0736	0.076	0.0824	0.0923	0.0875	0.0777	0.0831	0.0862	0.0779	0.00985556	0.00609326		1	0.1048	0.091	0.0864	0.1091	0.0230983	0.0108457	0.0883	0.0929	0.092	0.0918	0.0165483	0.00157771	0.1007	0.0935	0.0985	0.0228397	0.00368963		1	0.09	0.0804	0.0854	0.0115267	0.00480139	0.0957	0.0771	0.0832	0.0115933	0.00948174	0.0992	0.0913	0.0886	0.0192933	0.00550848		1
1.33333	0.0737	0.0758	0.0821	0.0925	0.0865	0.0776	0.0826	0.0858	0.0777	0.00958889	0.00601008		1.16667	0.1044	0.0914	0.087	0.109	0.0232233	0.0104325	0.0892	0.093	0.0917	0.0912	0.0167733	0.00158745	0.1009	0.0943	0.0986	0.0232063	0.00335012		1.16667	0.0904	0.0808	0.0862	0.01206	0.00481248	0.0962	0.0772	0.0836	0.0119267	0.00966713	0.1002	0.0922	0.0891	0.0200933	0.00572742		1.16667
1.5	0.0735	0.0756	0.0821	0.0924	0.0861	0.0777	0.0821	0.0856	0.0774	0.00938889	0.00599426		1.33333	0.1045	0.0915	0.0871	0.1092	0.0233483	0.0104678	0.0894	0.0924	0.093	0.0912	0.0168233	0.00133041	0.1008	0.0944	0.0991	0.023373	0.00331512		1.33333	0.0904	0.0807	0.0874	0.0124267	0.00496622	0.0954	0.0775	0.0839	0.01186	0.00907028	0.1001	0.0938	0.0898	0.0208267	0.00519262		1.33333
1.66667	0.0735	0.0764	0.0831	0.0928	0.0869	0.078	0.083	0.0867	0.0779	0.0100333	0.00613759		1.5	0.1047	0.0917	0.087	0.1092	0.0234233	0.0105029	0.0897	0.0923	0.0927	0.0915	0.0174483	0.00107199	0.102	0.0946	0.099	0.0238063	0.00372201		1.5	0.0902	0.0809	0.0896	0.01316	0.00520481	0.0962	0.0775	0.0839	0.0121267	0.00950386	0.1008	0.093	0.0891	0.02056	0.00595735		1.5
1.83333	0.0735	0.0758	0.082	0.0926	0.0869	0.0783	0.0828	0.0858	0.078	0.00974444	0.00603368		1.66667	0.1043	0.0918	0.0875	0.1094	0.0235233	0.0102971	0.0906	0.093	0.0926	0.0925	0.0170233	0.00134784	0.1014	0.0943	0.0987	0.0234063	0.00358376		1.66667	0.0906	0.0812	0.0912	0.0139267	0.00560833	0.0958	0.0779	0.0844	0.0122933	0.00906109	0.1007	0.0947	0.0894	0.0211933	0.00565361		1.66667
2	0.0734	0.0757	0.0826	0.0927	0.0866	0.0779	0.0827	0.0858	0.0777	0.00967778	0.00611306		1.83333	0.1049	0.0919	0.0872	0.1097	0.0236983	0.0106086	0.0898	0.0927	0.0926	0.0919	0.0172733	0.00137356	0.1014	0.0948	0.0991	0.0237063	0.00335012		1.83333	0.0907	0.0815	0.0918	0.01426	0.00565597	0.0967	0.0782	0.0847	0.0127933	0.00938527	0.1013	0.0933	0.0898	0.02106	0.00589491		1.83333
2.16667	0.0735	0.0755	0.0826	0.0925	0.087	0.078	0.0827	0.0855	0.0778	0.00967778	0.00607819		2	0.1052	0.0923	0.0876	0.1097	0.0239733	0.010447	0.09	0.0929	0.0929	0.0922	0.0173983	0.00123659	0.1008	0.0949	0.0994	0.0236397	0.00308275		2	0.0908	0.0816	0.0924	0.0145267	0.00582866	0.0969	0.0786	0.0845	0.0129267	0.00934041	0.1014	0.0939	0.0899	0.0213267	0.00583809		2
2.33333	0.0736	0.0763	0.0833	0.0928	0.087	0.0781	0.0828	0.0865	0.0779	0.0100333	0.00611637		2.16667	0.1053	0.0926	0.0879	0.11	0.0242233	0.0104059	0.0904	0.0928	0.0932	0.0921	0.0178983	0.00122848	0.1017	0.0951	0.0993	0.023973	0.00334066		2.16667	0.091	0.0818	0.0924	0.01466	0.00575847	0.0963	0.0789	0.0849	0.01296	0.00883855	0.1016	0.0947	0.0905	0.02186	0.00560446		2.16667
2.5	0.0735	0.0758	0.0825	0.0928	0.087	0.078	0.0826	0.0859	0.0777	0.00975556	0.00614514		2.33333	0.1049	0.0924	0.0882	0.1102	0.0241983	0.0103349	0.0908	0.0933	0.0934	0.093	0.0173983	0.00125532	0.1	0.0951	0.0998	0.023573	0.00277308		2.33333	0.0913	0.0822	0.0929	0.01506	0.00577148	0.0968	0.0795	0.0849	0.0133267	0.00885118	0.1019	0.095	0.0908	0.02216	0.00560446		2.33333
2.66667	0.0734	0.076	0.0823	0.0927	0.0873	0.0778	0.083	0.086	0.0781	0.00984444	0.00614677		2.5	0.1056	0.0931	0.0883	0.1104	0.0246233	0.0103655	0.0903	0.0929	0.093	0.0923	0.0175733	0.00149443	0.1006	0.0952	0.0993	0.0236397	0.00281839		2.5	0.0919	0.0828	0.0934	0.0156267	0.00573614	0.0972	0.08	0.0855	0.0138267	0.00878427	0.1026	0.0954	0.0909	0.02256	0.00590169		2.5
2.83333	0.0735	0.0762	0.0826	0.0928	0.0873	0.0779	0.0832	0.0864	0.0782	0.0100111	0.00615456		2.66667	0.1063	0.0927	0.0886	0.1106	0.0248233	0.0105592	0.0901	0.0934	0.093	0.0927	0.0176733	0.00150555	0.1016	0.096	0.1001	0.0245063	0.00289885		2.66667	0.0919	0.0831	0.0936	0.0157933	0.0056359	0.0975	0.0804	0.0859	0.0141933	0.00872945	0.1024	0.0955	0.0918	0.0228267	0.0053799		2.66667
3	0.0736	0.0762	0.0834	0.0928	0.087	0.0782	0.083	0.0865	0.0782	0.0101	0.00610164		2.83333	0.1062	0.0933	0.0889	0.1109	0.0250983	0.010412	0.0902	0.0936	0.0928	0.093	0.0179983	0.00128938	0.1023	0.0958	0.0997	0.0245397	0.00327159		2.83333	0.0921	0.0833	0.0939	0.0160267	0.00567215	0.0978	0.0811	0.0862	0.0146267	0.00855823	0.1032	0.1024	0.0921	0.0254933	0.00619058		2.83333
3.16667	0.0736	0.0764	0.083	0.0926	0.0878	0.0781	0.0835	0.0865	0.0785	0.0102222	0.00610774		3	0.1063	0.0934	0.0886	0.1113	0.0251733	0.0106593	0.0908	0.0935	0.0932	0.0934	0.0186733	0.000627163	0.1021	0.096	0.0998	0.024573	0.00308058		3	0.0928	0.0843	0.0946	0.0168267	0.00550121	0.0983	0.0817	0.087	0.01526	0.0084788	0.1041	0.0972	0.092	0.0240267	0.00606987		3
3.33333	0.0736	0.076	0.0835	0.0931	0.0871	0.0782	0.0827	0.0863	0.0782	0.0100778	0.006183		3.16667	0.1066	0.0934	0.089	0.1117	0.0254483	0.0107221	0.0927	0.0942	0.0932	0.0935	0.0178483	0.00138894	0.1028	0.0964	0.1004	0.0251397	0.00323316		3.16667	0.093	0.0846	0.0945	0.01696	0.00533573	0.0987	0.0822	0.0871	0.0155933	0.00847368	0.1041	0.097	0.0928	0.0242267	0.00571168		3.16667
3.5	0.0737	0.076	0.0833	0.0929	0.0878	0.0782	0.0834	0.0859	0.0783	0.0101667	0.00616523		3.33333	0.1069	0.094	0.0895	0.1117	0.0257983	0.0104825	0.0905	0.0934	0.0931	0.0933	0.0179983	0.00160909	0.1033	0.0966	0.1004	0.025373	0.00336006		3.33333	0.0936	0.085	0.0965	0.01796	0.0059808	0.1	0.083	0.0885	0.01676	0.00867468	0.1051	0.0972	0.0931	0.0247267	0.00609945		3.33333
3.66667	0.0738	0.0762	0.0833	0.093	0.0876	0.0783	0.0826	0.0861	0.0784	0.0101444	0.00610903		3.5	0.1077	0.0946	0.0899	0.1122	0.0263733	0.0105587	0.0904	0.0941	0.0931	0.0933	0.0182983	0.00145	0.1027	0.0975	0.1013	0.025773	0.00269072		3.5	0.094	0.0866	0.0951	0.01816	0.00462277	0.1004	0.0837	0.0884	0.0170933	0.00861181	0.1055	0.0976	0.0936	0.02516	0.00605558		3.5
3.83333	0.074	0.076	0.0829	0.0929	0.0882	0.0782	0.0836	0.086	0.0787	0.0102778	0.00613653		3.66667	0.1076	0.0949	0.0903	0.1124	0.0265733	0.0104061	0.0909	0.094	0.0939	0.0933	0.0181733	0.00144453	0.1033	0.097	0.1012	0.025773	0.0032078		3.66667	0.0948	0.0864	0.0959	0.0186267	0.00519647	0.101	0.0843	0.0893	0.0177933	0.00857108	0.106	0.0979	0.0944	0.0256933	0.00595007		3.66667
4	0.0738	0.0764	0.0841	0.0931	0.0876	0.0787	0.0832	0.0865	0.0787	0.0104556	0.00611537		3.83333	0.1088	0.0951	0.0906	0.113	0.0271483	0.0107199	0.0908	0.0941	0.0933	0.0934	0.0185733	0.00120277	0.1036	0.098	0.1012	0.0262063	0.00280951		3.83333	0.0956	0.0869	0.0973	0.0195267	0.00557883	0.1012	0.085	0.0893	0.0180933	0.00839186	0.1069	0.0991	0.0946	0.02646	0.00622334		3.83333
4.16667	0.0739	0.0762	0.0837	0.0933	0.0879	0.0788	0.0831	0.086	0.0788	0.0104111	0.00613197		4	0.1087	0.0957	0.0908	0.1132	0.0273733	0.0105739	0.0915	0.0939	0.0938	0.094	0.0186233	0.00118462	0.1042	0.0978	0.1014	0.0264063	0.00320832		4	0.0958	0.0874	0.0976	0.01986	0.00544426	0.1017	0.0868	0.09	0.0190933	0.00784368	0.107	0.1066	0.0958	0.0293933	0.006354		4
4.33333	0.0739	0.0764	0.0833	0.0932	0.0881	0.0785	0.0834	0.0861	0.0788	0.0104111	0.00613442		4.16667	0.1094	0.096	0.0911	0.1136	0.0277983	0.0106931	0.0916	0.0937	0.0942	0.0939	0.0187233	0.00156738	0.1088	0.0989	0.1022	0.028573	0.00504083		4.16667	0.0969	0.0884	0.0985	0.02086	0.00542863	0.1031	0.0864	0.0906	0.0196267	0.00868696	0.108	0.1009	0.0963	0.0279933	0.00589435		4.16667
4.5	0.074	0.0764	0.0838	0.0936	0.0879	0.0787	0.0833	0.0865	0.0788	0.0105556	0.00620748		4.33333	0.1093	0.0959	0.0921	0.1143	0.0281733	0.0105918	0.0911	0.0943	0.0942	0.0942	0.0188483	0.00126853	0.1049	0.0992	0.1023	0.0274063	0.00285365		4.33333	0.0977	0.0913	0.0991	0.0222933	0.00415853	0.103	0.0873	0.0912	0.0200933	0.00817455	0.1085	0.1011	0.0969	0.0284267	0.0058731		4.33333
4.66667	0.0742	0.077	0.0844	0.0933	0.0878	0.0811	0.0835	0.0872	0.0792	0.0110778	0.00592047		4.5	0.1098	0.0969	0.0918	0.1147	0.0285733	0.0107303	0.0917	0.0941	0.094	0.0945	0.0192483	0.00134257	0.1057	0.0998	0.1027	0.0280063	0.00295014		4.5	0.0982	0.0898	0.0998	0.0221933	0.00537153	0.1045	0.0882	0.0924	0.0212933	0.00846306	0.1095	0.1012	0.0977	0.02906	0.00606053		4.5
4.83333	0.0741	0.077	0.0842	0.0936	0.0884	0.0788	0.084	0.0873	0.0791	0.0109444	0.00622979		4.66667	0.1108	0.0977	0.0928	0.115	0.0293483	0.0105253	0.092	0.0944	0.0945	0.095	0.0194733	0.00186369	0.1055	0.1	0.1028	0.0280397	0.00275015		4.66667	0.0993	0.0905	0.0998	0.0227933	0.005231	0.1052	0.089	0.0933	0.0220933	0.00839186	0.1104	0.1049	0.0981	0.0307267	0.00616144		4.66667
5	0.0742	0.0771	0.0844	0.0935	0.0879	0.079	0.0837	0.0874	0.079	0.0109111	0.00612626		4.83333	0.1108	0.0975	0.0934	0.1157	0.0296233	0.0106027	0.0916	0.0956	0.0941	0.0955	0.0194733	0.00122474	0.1069	0.1011	0.1036	0.0291397	0.00290918		4.83333	0.1002	0.0915	0.1008	0.02376	0.00520481	0.1063	0.09	0.094	0.0230267	0.0084949	0.1112	0.1035	0.099	0.0308267	0.00616955		4.83333
5.16667	0.0743	0.0768	0.0844	0.0939	0.088	0.0791	0.0833	0.087	0.0789	0.0108556	0.00620305		5	0.1119	0.098	0.0939	0.116	0.0302233	0.0106585	0.0925	0.0946	0.0943	0.0954	0.0197733	0.00131149	0.1065	0.1018	0.1043	0.029473	0.0023516		5	0.1009	0.0922	0.1015	0.02446	0.00520481	0.1071	0.0912	0.0949	0.0239933	0.00832006	0.1121	0.1035	0.0998	0.0313933	0.00631057		5
5.33333	0.0743	0.0776	0.0849	0.0937	0.0886	0.0797	0.0841	0.0877	0.0797	0.0113667	0.00610512		5.16667	0.1124	0.0995	0.0941	0.1168	0.0309733	0.010663	0.0926	0.0948	0.095	0.0956	0.0209483	0.00142449	0.1071	0.1027	0.105	0.0302063	0.00220076		5.16667	0.1018	0.0928	0.1027	0.02536	0.00547449	0.1074	0.0921	0.0955	0.0245933	0.00803389	0.1131	0.1046	0.1005	0.0323267	0.00642677		5.16667
5.5	0.0746	0.0768	0.0845	0.0937	0.0883	0.0794	0.0834	0.0869	0.0791	0.0109667	0.00609672		5.33333	0.112	0.0994	0.0984	0.1173	0.0320483	0.00935606	0.0936	0.0965	0.0959	0.0967	0.0205233	0.00131276	0.1079	0.1029	0.1053	0.0306397	0.00250067		5.33333	0.1057	0.0942	0.1037	0.02746	0.0061441	0.1089	0.0933	0.0962	0.0257267	0.00829719	0.1139	0.106	0.1016	0.0334267	0.00623244		5.33333
5.66667	0.0746	0.0776	0.0847	0.0937	0.0889	0.0791	0.0843	0.0876	0.0794	0.0113222	0.00614406		5.5	0.1135	0.1002	0.0958	0.1177	0.0320733	0.0104604	0.0934	0.0953	0.0959	0.0964	0.0209233	0.00167432	0.1087	0.1031	0.1068	0.031473	0.00284781		5.5	0.104	0.0951	0.1042	0.02736	0.00519711	0.1097	0.0944	0.0974	0.02676	0.0081074	0.1158	0.1066	0.103	0.0347267	0.00660101		5.5
5.83333	0.0746	0.0771	0.0845	0.0941	0.089	0.0794	0.0841	0.0871	0.0796	0.0112778	0.00621164		5.66667	0.1146	0.1	0.097	0.1187	0.0328483	0.0106822	0.0933	0.0968	0.0956	0.0969	0.0213983	0.00148633	0.1101	0.1046	0.1062	0.0322397	0.00282902		5.66667	0.1049	0.0959	0.1057	0.0284267	0.00544181	0.1102	0.0955	0.0984	0.0276267	0.0077861	0.1155	0.1076	0.1033	0.03506	0.00618789		5.66667
6	0.0747	0.0771	0.0846	0.0943	0.0884	0.0796	0.0836	0.087	0.0794	0.0111889	0.00616106		5.83333	0.1146	0.1008	0.0984	0.1193	0.0335483	0.0102461	0.094	0.0971	0.0962	0.0972	0.0217233	0.00144799	0.1101	0.105	0.1069	0.0326063	0.00257747		5.83333	0.1058	0.0971	0.1063	0.0293267	0.00517333	0.1119	0.0969	0.1001	0.0292267	0.00790021	0.1174	0.1123	0.1046	0.0376933	0.00644386		5.83333
6.16667	0.0748	0.0772	0.0844	0.0943	0.089	0.0796	0.0842	0.0873	0.0797	0.0113889	0.00620029		6	0.1161	0.102	0.0998	0.1206	0.0348983	0.0102802	0.0943	0.0969	0.0972	0.0974	0.0218233	0.00150665	0.114	0.106	0.1082	0.034673	0.0041328		6	0.1076	0.0984	0.1077	0.0308267	0.00534072	0.1124	0.0982	0.101	0.0301267	0.00752152	0.1177	0.1093	0.1051	0.03696	0.00641561		6
6.33333	0.0749	0.0774	0.085	0.0944	0.0886	0.0797	0.0841	0.0873	0.0805	0.0115444	0.00608751		6.16667	0.1162	0.1031	0.0995	0.1204	0.0350733	0.0100714	0.0944	0.0971	0.0968	0.0979	0.0222983	0.00132508	0.1114	0.1059	0.1078	0.0336397	0.00279344		6.16667	0.1084	0.0994	0.1091	0.0318933	0.00540956	0.1137	0.0995	0.1015	0.03116	0.00768635	0.1186	0.1105	0.1062	0.0380267	0.0062963		6.16667
6.5	0.0749	0.0796	0.085	0.0945	0.089	0.0798	0.0848	0.0879	0.0833	0.0123111	0.0058259		6.33333	0.1174	0.1041	0.1003	0.1212	0.0360233	0.0101135	0.0952	0.0969	0.0979	0.0981	0.0228983	0.00174619	0.1133	0.1072	0.1093	0.0352063	0.00309892		6.33333	0.1097	0.1007	0.1099	0.0330267	0.00525484	0.1148	0.1006	0.1027	0.0322933	0.00766442	0.1196	0.1116	0.1081	0.03936	0.00589491		6.33333
6.66667	0.075	0.078	0.0856	0.0943	0.0895	0.0798	0.0851	0.088	0.0798	0.0119	0.00620786		6.5	0.1185	0.1053	0.1013	0.1216	0.0369483	0.00988884	0.0951	0.0983	0.098	0.0991	0.0229483	0.00168201	0.1137	0.1083	0.1092	0.035673	0.0028931		6.5	0.1111	0.1023	0.1109	0.03436	0.00502394	0.1168	0.1021	0.1039	0.03386	0.0080181	0.1222	0.1125	0.1091	0.04086	0.00679779		6.5
6.83333	0.0749	0.0773	0.0847	0.0945	0.0895	0.08	0.0845	0.0873	0.08	0.0116333	0.00623117		6.66667	0.1204	0.1053	0.1029	0.1231	0.0381983	0.0102964	0.0955	0.0979	0.0977	0.0996	0.0233733	0.00166333	0.1139	0.1088	0.1107	0.0364063	0.00257747		6.66667	0.1124	0.1036	0.1122	0.03566	0.00502394	0.1197	0.104	0.1051	0.03586	0.00876413	0.1226	0.1135	0.1103	0.0417267	0.00638148		6.66667
7	0.0751	0.0774	0.0855	0.0946	0.089	0.0804	0.0842	0.0871	0.0797	0.0116667	0.00614898		6.83333	0.1197	0.1073	0.1044	0.1242	0.0391733	0.00954882	0.0957	0.0988	0.0984	0.0995	0.0237233	0.00153297	0.1156	0.1097	0.1108	0.0373063	0.00313741		6.83333	0.1134	0.1052	0.1132	0.03686	0.00467761	0.1195	0.1056	0.1064	0.03676	0.00780449	0.1237	0.1152	0.112	0.0432267	0.00604676		6.83333
7.16667	0.0751	0.0781	0.0857	0.0945	0.0894	0.0801	0.0853	0.0885	0.0803	0.0121111	0.00619525		7	0.122	0.1069	0.1045	0.1247	0.0397983	0.0102964	0.0964	0.0983	0.0991	0.1	0.0243983	0.00205325	0.1176	0.1105	0.1115	0.038473	0.00384318		7	0.115	0.1063	0.1152	0.0384267	0.00508167	0.1202	0.1071	0.1077	0.0379267	0.00739617	0.1252	0.1173	0.1147	0.0453267	0.00546839		7
7.33333	0.0751	0.0777	0.0854	0.0948	0.0889	0.0803	0.0842	0.0874	0.0834	0.0121333	0.00598957		7.16667	0.1221	0.108	0.1062	0.1262	0.0408983	0.0100121	0.0963	0.1	0.0991	0.1011	0.0242483	0.00155644	0.1167	0.1125	0.113	0.0393397	0.0022942		7.16667	0.1169	0.108	0.1166	0.0400933	0.00505404	0.1222	0.1089	0.1094	0.03976	0.00753857	0.1265	0.1177	0.1191	0.04736	0.00472864		7.16667
7.5	0.075	0.0774	0.0856	0.0945	0.0891	0.0806	0.0842	0.0872	0.0801	0.0117444	0.00612211		7.33333	0.1229	0.1093	0.1063	0.1259	0.0413733	0.00973927	0.0971	0.0988	0.0991	0.1009	0.0249733	0.00190962	0.1198	0.1128	0.1132	0.0405397	0.00393107		7.33333	0.1181	0.1096	0.1183	0.0415933	0.00496622	0.1234	0.1107	0.1111	0.0413267	0.00721965	0.1282	0.1196	0.1161	0.04756	0.00622656		7.33333
7.66667	0.0749	0.0776	0.0855	0.0947	0.0894	0.0803	0.0854	0.0875	0.0801	0.0119333	0.0062524		7.5	0.1248	0.1107	0.1075	0.1273	0.0428483	0.00992551	0.0969	0.1003	0.1004	0.1012	0.0254733	0.00168721	0.1202	0.1129	0.1141	0.0410063	0.0039145		7.5	0.1198	0.1114	0.1196	0.0431933	0.00479305	0.1254	0.113	0.1124	0.0431933	0.00733848	0.1298	0.1215	0.1178	0.0492933	0.00614519		7.5
7.83333	0.0748	0.0774	0.0856	0.0943	0.0887	0.0803	0.0842	0.0878	0.0797	0.0116444	0.0061691		7.66667	0.1254	0.1121	0.1091	0.1282	0.0439733	0.00950193	0.0979	0.1008	0.1002	0.1019	0.0254483	0.00174045	0.1192	0.1149	0.1149	0.0416063	0.00248261		7.66667	0.1216	0.1133	0.1215	0.04506	0.0047634	0.1274	0.1153	0.1145	0.0453267	0.00722795	0.1311	0.1228	0.1197	0.0507933	0.00589435		7.66667
8	0.0745	0.0772	0.0855	0.0945	0.0889	0.0803	0.0839	0.0872	0.0795	0.0115	0.00627435		7.83333	0.1268	0.1129	0.1111	0.1305	0.0455983	0.00975854	0.098	0.0999	0.1006	0.1022	0.0262983	0.00165806	0.1208	0.1157	0.1215	0.0446063	0.00316596		7.83333	0.1235	0.1151	0.1235	0.04696	0.00484974	0.1292	0.1187	0.1159	0.0475267	0.00701166	0.1331	0.1247	0.1211	0.05256	0.00615792		7.83333
8.16667	0.0748	0.0775	0.0859	0.094	0.0885	0.0802	0.0845	0.0875	0.0795	0.0116	0.0060879		8	0.1286	0.1142	0.1116	0.1316	0.0467733	0.0100618	0.0987	0.1012	0.1016	0.1026	0.0264983	0.00163987	0.1217	0.117	0.1184	0.0443063	0.00241316		8	0.1256	0.1167	0.1257	0.0489267	0.00516753	0.1308	0.1192	0.1182	0.0489933	0.00700381	0.1347	0.1265	0.124	0.05466	0.00559732		8
8.33333	0.0746	0.0775	0.0853	0.0938	0.0893	0.0799	0.0845	0.0872	0.0797	0.0115333	0.00612638		8.16667	0.1285	0.1166	0.1131	0.1312	0.0476233	0.00884628	0.0993	0.101	0.1013	0.1033	0.0269983	0.00198557	0.1226	0.1189	0.1185	0.045273	0.00226053		8.16667	0.1287	0.1191	0.1279	0.0514933	0.00532666	0.1334	0.1216	0.1204	0.0513933	0.00718424	0.1396	0.128	0.1253	0.0572267	0.00759759		8.16667
8.5	0.0746	0.0777	0.0868	0.094	0.0886	0.0798	0.0839	0.0874	0.0798	0.0116222	0.00615036		8.33333	0.1298	0.1169	0.1137	0.1331	0.0486483	0.00951118	0.0992	0.1015	0.1022	0.104	0.0274483	0.00201225	0.1245	0.1209	0.1212	0.047473	0.0019975		8.33333	0.1298	0.1211	0.1301	0.05326	0.00511175	0.1358	0.1363	0.1231	0.0579933	0.00748086	0.1409	0.1297	0.1269	0.05876	0.0074081		8.33333
8.66667	0.0751	0.0779	0.0856	0.0944	0.0885	0.0795	0.0838	0.088	0.0801	0.0116556	0.00610146		8.5	0.1313	0.1182	0.1156	0.1342	0.0500983	0.00928812	0.0996	0.1021	0.1025	0.1045	0.0277983	0.00201556	0.1265	0.1214	0.1207	0.0481397	0.00316596		8.5	0.1326	0.1249	0.133	0.0564267	0.00456545	0.1375	0.1269	0.125	0.05606	0.00673573	0.1404	0.1317	0.1288	0.0598933	0.00603683		8.5
8.83333	0.0749	0.0773	0.0852	0.0943	0.0889	0.0798	0.0838	0.087	0.0804	0.0115111	0.00609025		8.66667	0.1335	0.1198	0.1174	0.1358	0.0518983	0.00936532	0.1001	0.1022	0.1028	0.105	0.0283483	0.00188922	0.1271	0.1218	0.1248	0.0498397	0.00265769		8.66667	0.1357	0.1261	0.1349	0.0584933	0.00532666	0.1399	0.13	0.128	0.0588933	0.00637207	0.1425	0.1347	0.1318	0.0625933	0.00553384		8.66667
9	0.0754	0.0779	0.0857	0.0943	0.089	0.0799	0.0845	0.088	0.0806	0.0119222	0.00601784		8.83333	0.1348	0.1221	0.12	0.137	0.0537483	0.00866309	0.1006	0.1033	0.1032	0.1052	0.0287733	0.00231084	0.128	0.1229	0.1256	0.050773	0.00255147		8.83333	0.1373	0.1288	0.1379	0.0609267	0.00508953	0.1427	0.1329	0.131	0.0617933	0.0062788	0.1454	0.1374	0.1341	0.0652267	0.00581062		8.83333
9.16667	0.0755	0.0784	0.0864	0.0946	0.0892	0.0807	0.0846	0.0885	0.0813	0.0123556	0.00598354		9	0.1348	0.1227	0.1195	0.139	0.0542733	0.00937337	0.1005	0.104	0.1034	0.1061	0.0297733	0.00195107	0.1293	0.1268	0.127	0.052973	0.00138924		9	0.14	0.1314	0.1404	0.0635267	0.00508462	0.1454	0.1359	0.1334	0.0644933	0.00633114	0.1482	0.1401	0.1365	0.06786	0.0059925		9
9.33333	0.0755	0.0776	0.0863	0.0948	0.0888	0.0802	0.084	0.0876	0.0811	0.0119889	0.00606206		9.16667	0.1358	0.1234	0.1221	0.1389	0.0553233	0.0085403	0.1024	0.1045	0.104	0.1071	0.0295983	0.00202711	0.1294	0.1264	0.126	0.0525397	0.00185831		9.16667	0.1422	0.1342	0.143	0.06606	0.00486621	0.1484	0.1389	0.1367	0.0675933	0.00621798	0.151	0.1429	0.1391	0.0705933	0.0060781		9.16667
9.5	0.0758	0.0781	0.0864	0.0948	0.089	0.0804	0.0841	0.088	0.0815	0.0122333	0.00596008		9.33333	0.1379	0.1266	0.1227	0.1403	0.0571483	0.00854961	0.1019	0.1039	0.1047	0.1068	0.0298983	0.00200728	0.1314	0.1294	0.1265	0.054373	0.00246374		9.33333	0.1452	0.1371	0.1455	0.06886	0.0047655	0.1514	0.1418	0.1396	0.0705267	0.00627482	0.1535	0.1456	0.1419	0.07326	0.00592537		9.33333
9.66667	0.0759	0.0783	0.0861	0.0948	0.0899	0.0808	0.0844	0.0882	0.0823	0.0125222	0.00594175		9.5	0.1406	0.1279	0.1241	0.1422	0.0589733	0.00904913	0.1022	0.1044	0.1048	0.1071	0.0305733	0.00209284	0.1328	0.1298	0.1266	0.0550063	0.00310054		9.5	0.1482	0.1403	0.1487	0.0719933	0.00471204	0.1542	0.1449	0.1426	0.0734933	0.00614193	0.1564	0.148	0.1445	0.0758933	0.00611583		9.5
9.83333	0.076	0.0784	0.0866	0.095	0.0898	0.0807	0.0848	0.0882	0.0825	0.0126667	0.00596008		9.66667	0.1414	0.1283	0.127	0.1449	0.0606733	0.00907781	0.1027	0.1056	0.1051	0.1078	0.0308983	0.00209662	0.1343	0.1312	0.1325	0.0579397	0.00155671		9.66667	0.1507	0.1433	0.1509	0.07456	0.00433128	0.1573	0.148	0.1455	0.0765267	0.00621798	0.1587	0.1506	0.1479	0.07866	0.0056205		9.66667
10	0.0763	0.0783	0.0876	0.0953	0.0894	0.0808	0.0846	0.0881	0.0831	0.0128333	0.00595357		9.83333	0.1414	0.1319	0.1281	0.1451	0.0618983	0.00795042	0.1031	0.1059	0.1053	0.1082	0.0312983	0.00230416	0.1369	0.1316	0.1306	0.0583063	0.00338575		9.83333	0.1536	0.1464	0.1535	0.0774267	0.00412836	0.1609	0.1508	0.1484	0.0796267	0.0066335	0.1622	0.1545	0.1506	0.0820267	0.00590282		9.83333
10.1667	0.0764	0.0786	0.0875	0.0953	0.0899	0.0811	0.0849	0.0884	0.0839	0.0131111	0.00590708		10	0.144	0.1326	0.1291	0.1475	0.0635733	0.00883667	0.1032	0.1057	0.1064	0.1088	0.0317983	0.00221416	0.138	0.1336	0.1326	0.0600063	0.00287286		10	0.1573	0.1497	0.1572	0.0809933	0.00435928	0.1645	0.1546	0.1519	0.08326	0.006634	0.1654	0.1568	0.154	0.0849933	0.00594082		10
10.3333	0.0768	0.0787	0.0884	0.0956	0.0902	0.0813	0.0853	0.0885	0.0845	0.0134778	0.00593839		10.1667	0.1469	0.1359	0.1304	0.1489	0.0657983	0.00884473	0.104	0.1064	0.1063	0.1094	0.0324233	0.00228838	0.1389	0.1353	0.1345	0.0615063	0.00234379		10.1667	0.1607	0.1531	0.1606	0.0843933	0.00435928	0.1676	0.1587	0.155	0.0866933	0.00647637	0.169	0.1603	0.1583	0.0887933	0.00568888		10.1667
10.5	0.077	0.079	0.0893	0.0959	0.0904	0.0814	0.0858	0.0891	0.0856	0.0139444	0.00601251		10.3333	0.147	0.1358	0.132	0.1504	0.0665733	0.0087947	0.1043	0.1071	0.1073	0.1099	0.0327983	0.00242126	0.1419	0.1374	0.1355	0.0635397	0.00328684		10.3333	0.1642	0.1566	0.1636	0.0877267	0.00422532	0.171	0.1626	0.1586	0.0903267	0.00632877	0.1726	0.1634	0.1626	0.09246	0.00555698		10.3333
10.6667	0.0773	0.0791	0.0894	0.0963	0.0907	0.0817	0.0855	0.0892	0.0863	0.0141667	0.00604007		10.5	0.1484	0.1385	0.1345	0.1519	0.0685983	0.0081741	0.1046	0.1078	0.1072	0.1105	0.0329233	0.00259551	0.1426	0.14	0.1382	0.0655397	0.00221209		10.5	0.1682	0.1609	0.1669	0.0915933	0.00389401	0.1802	0.1669	0.1628	0.0962267	0.00909634	0.1763	0.1672	0.1667	0.0963267	0.00540401		10.5
10.8333	0.0775	0.0795	0.0903	0.0965	0.0908	0.0817	0.086	0.0897	0.087	0.0145556	0.00608977		10.6667	0.1502	0.1397	0.135	0.1533	0.0698233	0.00862574	0.105	0.1069	0.1075	0.1112	0.0336733	0.00256385	0.1476	0.1407	0.1374	0.067173	0.00520481		10.6667	0.1727	0.1645	0.1714	0.0957933	0.00440719	0.179	0.1712	0.1658	0.09826	0.00663626	0.1801	0.1699	0.171	0.0999267	0.00559851		10.6667
11	0.0778	0.0798	0.0911	0.0968	0.0909	0.0823	0.0864	0.0898	0.0877	0.0149556	0.00607559		10.8333	0.1531	0.1404	0.1372	0.1557	0.0718733	0.00916261	0.1053	0.1089	0.1079	0.1115	0.0341233	0.00266396	0.1434	0.1415	0.1392	0.0666397	0.00210317		10.8333	0.1764	0.1682	0.1749	0.0994267	0.00436616	0.1825	0.176	0.1692	0.10216	0.00665056	0.1837	0.1738	0.1755	0.103927	0.00529371		10.8333
11.1667	0.0781	0.0801	0.0917	0.0968	0.0913	0.0827	0.0861	0.0902	0.0883	0.0152556	0.00606303		11	0.1535	0.142	0.1391	0.1575	0.0732983	0.00886393	0.1058	0.1087	0.1086	0.1123	0.0344983	0.00279687	0.1478	0.1455	0.1412	0.0701063	0.00335012		11	0.1805	0.1722	0.1789	0.10346	0.00440341	0.1859	0.18	0.173	0.105893	0.00645781	0.1875	0.1774	0.1795	0.107727	0.00532948		11
11.3333	0.0786	0.0805	0.0928	0.0973	0.0915	0.0832	0.0868	0.0908	0.0888	0.0158111	0.0061138		11.1667	0.1561	0.147	0.1414	0.1593	0.0762233	0.00822699	0.1061	0.1091	0.1088	0.1129	0.0347733	0.00265204	0.1487	0.1456	0.1431	0.071073	0.00280535		11.1667	0.185	0.1762	0.1822	0.107393	0.00449592	0.1897	0.1851	0.1766	0.11006	0.00664605	0.1917	0.1818	0.1843	0.112193	0.00514814		11.1667
11.5	0.079	0.0806	0.0933	0.0978	0.0915	0.0837	0.0868	0.091	0.089	0.0160778	0.00614426		11.3333	0.1585	0.1487	0.1428	0.1607	0.0779483	0.00839936	0.1069	0.1088	0.1091	0.1132	0.0354733	0.00258457	0.1489	0.1477	0.1468	0.073073	0.00105357		11.3333	0.1892	0.1812	0.1872	0.112127	0.00416333	0.1916	0.1879	0.1788	0.11236	0.00658711	0.1957	0.1862	0.1884	0.11636	0.00497293		11.3333
11.6667	0.0795	0.0815	0.0938	0.0983	0.0921	0.0839	0.0877	0.092	0.0895	0.0167	0.00614186		11.5	0.1594	0.1504	0.1453	0.1621	0.0795733	0.00781153	0.1075	0.1095	0.1101	0.1137	0.0359733	0.00267208	0.1499	0.1495	0.1462	0.0738063	0.0020306		11.5	0.1928	0.1845	0.1901	0.115393	0.0042336	0.1946	0.1903	0.1811	0.114927	0.00689662	0.2003	0.1907	0.1921	0.120627	0.00518588		11.5
11.8333	0.0801	0.0818	0.0946	0.0989	0.0922	0.0846	0.0877	0.0921	0.0899	0.0171	0.00614451		11.6667	0.1615	0.1502	0.148	0.1641	0.0812233	0.00803098	0.1077	0.1106	0.1103	0.1142	0.0364983	0.00239357	0.1513	0.1512	0.1485	0.0756063	0.0015885		11.6667	0.1976	0.1896	0.1953	0.120427	0.00411866	0.1964	0.1929	0.1827	0.116927	0.00711782	0.2043	0.1939	0.1959	0.124293	0.00551845		11.6667
12	0.0807	0.0825	0.0945	0.0993	0.093	0.0852	0.0887	0.0928	0.0904	0.0176778	0.00602366		11.8333	0.1647	0.1545	0.1491	0.1653	0.0836733	0.00793725	0.1091	0.1101	0.1111	0.1146	0.0376483	0.00258763	0.1542	0.1533	0.1484	0.0772397	0.00312143		11.8333	0.2009	0.1933	0.1982	0.123727	0.0038527	0.1994	0.195	0.1853	0.119493	0.00721411	0.2082	0.1976	0.1988	0.127793	0.0058046		11.8333
12.1667	0.0809	0.0832	0.0953	0.0993	0.0938	0.0853	0.089	0.093	0.0909	0.0180778	0.00603029		12	0.1651	0.1554	0.1514	0.1669	0.0849733	0.00749177	0.1091	0.1122	0.1128	0.1154	0.0376233	0.00271846	0.1542	0.1548	0.1514	0.0787397	0.00181475		12	0.203	0.1965	0.2017	0.12666	0.00343948	0.2005	0.1966	0.1866	0.120827	0.00716961	0.2107	0.1995	0.2014	0.130127	0.00599361		12
12.3333	0.0814	0.0833	0.096	0.0998	0.0942	0.0858	0.09	0.0933	0.0913	0.0185667	0.00608132		12.1667	0.1678	0.1564	0.1526	0.1687	0.0866483	0.00809707	0.1096	0.112	0.1117	0.1161	0.0382733	0.0031209	0.155	0.1564	0.1496	0.0789397	0.00359073		12.1667	0.2047	0.1988	0.2036	0.128627	0.00313741	0.2015	0.1972	0.187	0.121493	0.00744737	0.213	0.2024	0.2043	0.132827	0.00565184		12.1667
12.5	0.0818	0.0835	0.0964	0.1002	0.0939	0.0861	0.0898	0.0935	0.0914	0.0187333	0.00606548		12.3333	0.1688	0.1573	0.1553	0.1699	0.0880983	0.00759183	0.1096	0.1132	0.1121	0.1171	0.0388733	0.00281898	0.1564	0.1567	0.1521	0.0803397	0.00257358		12.3333	0.2066	0.2003	0.2051	0.13026	0.0032909	0.2018	0.1968	0.1877	0.121693	0.00714866	0.2151	0.2041	0.2065	0.134827	0.00578389		12.3333
12.6667	0.082	0.0842	0.0973	0.1006	0.0947	0.0863	0.0898	0.0938	0.0919	0.0191778	0.00617126		12.5	0.1703	0.1594	0.1549	0.1714	0.0892733	0.00813265	0.1106	0.113	0.1134	0.1174	0.0395983	0.00304563	0.1575	0.1584	0.1525	0.0814063	0.00317857		12.5	0.2079	0.2012	0.2065	0.13146	0.00353412	0.2017	0.195	0.1879	0.121127	0.00690097	0.2174	0.2063	0.2082	0.136893	0.00593661		12.5
12.8333	0.0824	0.0845	0.0977	0.1009	0.0954	0.0868	0.0904	0.0941	0.0922	0.0196	0.00616725		12.6667	0.1712	0.162	0.1572	0.1734	0.0912233	0.00764264	0.1112	0.1136	0.114	0.1185	0.0397983	0.00323458	0.1581	0.1579	0.1532	0.081673	0.00277308		12.6667	0.2081	0.2013	0.2069	0.131693	0.00362951	0.2009	0.1931	0.1849	0.119227	0.00800083	0.2185	0.2077	0.2099	0.138293	0.00570731		12.6667
13	0.0825	0.0848	0.0973	0.1012	0.0954	0.0871	0.0905	0.0945	0.0924	0.0197444	0.00610801		12.8333	0.1728	0.1608	0.158	0.1732	0.0914733	0.00793641	0.1113	0.1142	0.1136	0.119	0.0402733	0.00288329	0.159	0.1598	0.156	0.0835397	0.00200333		12.8333	0.2079	0.2005	0.2059	0.131027	0.00382797	0.1994	0.1908	0.1847	0.117893	0.00738535	0.2201	0.2165	0.2119	0.142427	0.00411015		12.8333
13.1667	0.083	0.085	0.0979	0.1015	0.0959	0.0874	0.0912	0.0951	0.0929	0.0202111	0.00614501		13	0.1735	0.1636	0.1569	0.1738	0.0922233	0.0082067	0.1124	0.1146	0.1139	0.1191	0.0410983	0.00312663	0.1585	0.1594	0.1573	0.083673	0.00105357		13	0.2056	0.1977	0.2027	0.12826	0.00399625	0.1956	0.1861	0.1815	0.113993	0.0071905	0.2204	0.2093	0.2125	0.140327	0.00571343		13
13.3333	0.0832	0.0851	0.0992	0.1019	0.0958	0.088	0.0909	0.0958	0.0933	0.0205778	0.00632135		13.1667	0.1743	0.1649	0.1599	0.1752	0.0938483	0.0074258	0.1128	0.1154	0.1149	0.1202	0.0412233	0.00292632	0.1591	0.1613	0.1586	0.0849397	0.00143643		13.1667	0.2035	0.1949	0.1988	0.125327	0.0043062	0.1922	0.1837	0.1769	0.110527	0.00766572	0.2208	0.209	0.2113	0.13996	0.0062554		13.1667
13.5	0.0837	0.0858	0.0987	0.1024	0.0964	0.0882	0.0914	0.0955	0.0934	0.0208333	0.00614919		13.3333	0.1744	0.1643	0.1608	0.1752	0.0939483	0.00722282	0.1135	0.1151	0.115	0.1202	0.0416983	0.00317004	0.1602	0.1642	0.1621	0.0874397	0.00200083		13.3333	0.2009	0.1927	0.1963	0.122893	0.00411015	0.1897	0.1818	0.1742	0.10816	0.00775048	0.2199	0.2082	0.2117	0.139527	0.00600528		13.3333
13.6667	0.0842	0.0861	0.0986	0.1027	0.0969	0.0883	0.0921	0.0958	0.0934	0.0211222	0.00608765		13.5	0.1749	0.166	0.1645	0.1774	0.0959733	0.00640469	0.1141	0.115	0.1155	0.1211	0.0419983	0.00319726	0.1612	0.1645	0.1621	0.087873	0.00170587		13.5	0.2008	0.1925	0.1944	0.12216	0.00434856	0.1904	0.1791	0.1745	0.107593	0.00818189	0.2186	0.2069	0.2105	0.13826	0.0059925		13.5
13.8333	0.0845	0.0864	0.0972	0.1025	0.0966	0.0888	0.092	0.0965	0.0923	0.0209778	0.0057883		13.6667	0.1777	0.1649	0.1614	0.1779	0.0957483	0.00857841	0.1142	0.1154	0.1159	0.1214	0.0428983	0.00336192	0.1621	0.1646	0.1632	0.088573	0.001253		13.6667	0.2012	0.1929	0.1965	0.123127	0.00416213	0.1879	0.1783	0.176	0.106993	0.00631216	0.2152	0.2086	0.2077	0.13676	0.00409512		13.6667
14	0.0847	0.0868	0.097	0.1032	0.0977	0.0895	0.0927	0.0965	0.0942	0.0215889	0.0058349		13.8333	0.1779	0.1652	0.1628	0.177	0.0959983	0.00783555	0.115	0.1159	0.1171	0.1225	0.0431233	0.00339067	0.163	0.1667	0.1623	0.089273	0.00236432		13.8333	0.2054	0.1937	0.1967	0.12486	0.00607701	0.1843	0.1771	0.1757	0.105293	0.00461447	0.2098	0.2034	0.2002	0.130727	0.00488808		13.8333
14.1667	0.0849	0.0872	0.0975	0.1036	0.0978	0.089	0.0926	0.0971	0.0925	0.0215778	0.00596988		14	0.1757	0.1737	0.161	0.18	0.0978733	0.00816782	0.1148	0.1171	0.1168	0.1227	0.0435483	0.0034082	0.1636	0.1673	0.1636	0.0901063	0.0021362		14	0.2058	0.2017	0.1978	0.128027	0.00400042	0.1883	0.1784	0.1768	0.107427	0.00622923	0.2017	0.1946	0.1946	0.123227	0.00409919		14
14.3333	0.0852	0.0879	0.0979	0.104	0.0975	0.0894	0.0926	0.0972	0.0922	0.0217667	0.00589725		14.1667	0.1812	0.1679	0.1635	0.1824	0.0990233	0.00947998	0.1151	0.1177	0.1172	0.1231	0.0438483	0.00328976	0.1644	0.168	0.1638	0.090673	0.00227156		14.1667	0.2066	0.1996	0.2	0.128327	0.00393107	0.1878	0.1814	0.1888	0.11226	0.00401497	0.1976	0.189	0.1891	0.11816	0.0049366		14.1667
14.5	0.0857	0.0877	0.0991	0.1041	0.0985	0.0899	0.0928	0.0975	0.0925	0.0222	0.0060129		14.3333	0.181	0.1748	0.1719	0.1799	0.102173	0.0042903	0.1157	0.1169	0.1185	0.1232	0.0441733	0.00310376	0.1662	0.1698	0.1646	0.0921397	0.00266333		14.3333	0.21	0.2032	0.2018	0.13126	0.00438634	0.1909	0.1836	0.1817	0.11166	0.00485695	0.1937	0.1879	0.1846	0.114993	0.00460688		14.3333
14.6667	0.0858	0.0877	0.0993	0.1044	0.0981	0.0901	0.0931	0.0975	0.0938	0.0224222	0.0059864		14.5	0.1804	0.1683	0.1659	0.1838	0.0998733	0.00882534	0.116	0.1182	0.1181	0.1233	0.0443983	0.00335099	0.1658	0.1695	0.1653	0.0921397	0.0022942		14.5	0.2135	0.2073	0.2058	0.135127	0.00408207	0.194	0.1881	0.1832	0.114693	0.00540771	0.1947	0.191	0.1846	0.11636	0.00510979		14.5
14.8333	0.0861	0.0885	0.0979	0.1047	0.0985	0.0903	0.0936	0.0982	0.0932	0.0225556	0.00583055		14.6667	0.1843	0.1725	0.1655	0.1855	0.102223	0.00962687	0.1165	0.1175	0.1185	0.124	0.0446483	0.00341992	0.1661	0.1707	0.1668	0.0931397	0.00247857		14.6667	0.2178	0.2083	0.2103	0.138393	0.00500833	0.1941	0.1966	0.1851	0.118193	0.00604842	0.1938	0.1848	0.1841	0.113827	0.00540956		14.6667
15	0.0862	0.0881	0.0991	0.1048	0.099	0.0907	0.0938	0.098	0.0934	0.0227889	0.00596855		14.8333	0.19	0.1737	0.1678	0.1874	0.104998	0.0106925	0.1164	0.1182	0.1186	0.1243	0.0455233	0.00304357	0.1668	0.1707	0.1666	0.0933063	0.00231157		14.8333	0.2195	0.2099	0.2123	0.14016	0.004996	0.1959	0.1847	0.1877	0.115693	0.0057977	0.1931	0.1826	0.1859	0.11346	0.00536936		14.8333
15.1667	0.0866	0.0889	0.099	0.1054	0.0994	0.0909	0.0945	0.0986	0.0945	0.0233111	0.00592335		15	0.1921	0.1792	0.1682	0.1895	0.107523	0.0108979	0.1184	0.119	0.1188	0.1248	0.0455233	0.00327261	0.1677	0.1709	0.1684	0.094273	0.00168226		15	0.2202	0.2129	0.2158	0.14256	0.0036756	0.1963	0.1865	0.1859	0.115827	0.00583895	0.1974	0.1911	0.1908	0.11936	0.00372693		15
15.3333	0.087	0.089	0.1005	0.1054	0.0996	0.0909	0.0947	0.0987	0.0945	0.0235889	0.00599259		15.1667	0.1883	0.1783	0.173	0.1905	0.107798	0.00827703	0.1175	0.1192	0.1193	0.125	0.0458733	0.00348138	0.1683	0.1713	0.1745	0.0966397	0.00310054		15.1667	0.2224	0.215	0.2159	0.144027	0.00403774	0.198	0.1892	0.1854	0.117127	0.00646323	0.1978	0.191	0.1889	0.118827	0.00465224		15.1667
15.5	0.087	0.0892	0.1001	0.1056	0.0998	0.0911	0.0948	0.0991	0.0949	0.0237333	0.00598206		15.3333	0.1906	0.1829	0.1749	0.1931	0.110648	0.00822248	0.1179	0.1191	0.1197	0.1257	0.0463733	0.00341174	0.1683	0.1722	0.171	0.095773	0.0019975		15.3333	0.2235	0.2337	0.2183	0.151427	0.00783411	0.1977	0.1902	0.1903	0.118993	0.00430155	0.1977	0.1873	0.1903	0.118027	0.00535288		15.3333
15.6667	0.0873	0.0896	0.0995	0.1057	0.0999	0.0915	0.0951	0.0994	0.0945	0.0238333	0.00583973		15.5	0.1961	0.1876	0.1726	0.1945	0.112973	0.010721	0.1182	0.1206	0.1196	0.126	0.0463733	0.00334066	0.1682	0.1721	0.1709	0.095673	0.0019975		15.5	0.2242	0.2148	0.2195	0.14576	0.0047	0.1979	0.1882	0.188	0.117627	0.00565892	0.198	0.1865	0.1985	0.120593	0.00678847		15.5
15.8333	0.0875	0.0897	0.1007	0.1063	0.0996	0.0919	0.0949	0.0999	0.0952	0.0241889	0.0059857		15.6667	0.1971	0.187	0.185	0.2011	0.117823	0.00778053	0.118	0.1198	0.1208	0.1258	0.0463983	0.0036179	0.1685	0.1731	0.1741	0.097173	0.00298664		15.6667	0.2218	0.2146	0.2199	0.145027	0.0037314	0.1986	0.1882	0.1849	0.116827	0.00715006	0.1996	0.1864	0.1914	0.118727	0.00666433		15.6667
16	0.0876	0.0899	0.1014	0.1065	0.0997	0.092	0.095	0.0994	0.0946	0.0242333	0.00603013		15.8333	0.1953	0.1844	0.1816	0.198	0.115098	0.00803923	0.1182	0.1197	0.1202	0.1264	0.0468483	0.00309017	0.1689	0.1747	0.1748	0.098073	0.00337787		15.8333	0.2215	0.2133	0.2211	0.144893	0.00462313	0.1985	0.1892	0.1837	0.116727	0.00748086	0.2009	0.1876	0.1958	0.121027	0.00670994		15.8333
16.1667	0.088	0.0904	0.1014	0.1069	0.1001	0.092	0.0953	0.1001	0.096	0.0246889	0.00601216		16	0.1967	0.1887	0.1868	0.1994	0.118173	0.00609754	0.1188	0.1208	0.1207	0.126	0.0471733	0.00363135	0.1701	0.1727	0.1742	0.0976063	0.00207445		16	0.2209	0.215	0.2176	0.144093	0.00295691	0.198	0.1906	0.1839	0.117093	0.0070529	0.2016	0.1873	0.1933	0.120327	0.00718076		16
16.3333	0.0885	0.0904	0.1018	0.1068	0.1004	0.0927	0.0956	0.1004	0.0958	0.0249333	0.0059146		16.1667	0.1993	0.1883	0.1829	0.2032	0.118698	0.00943588	0.119	0.1204	0.121	0.1272	0.0473233	0.00349523	0.1708	0.1748	0.1789	0.100106	0.0040501		16.1667	0.2192	0.2122	0.2161	0.142093	0.00350761	0.1971	0.1895	0.1832	0.116193	0.00696012	0.2025	0.189	0.192	0.12076	0.00708872		16.1667
16.5	0.0883	0.0905	0.1009	0.1068	0.1012	0.0925	0.0957	0.1006	0.0966	0.0250111	0.005936		16.3333	0.2006	0.1892	0.1873	0.2021	0.120073	0.00762758	0.1195	0.1204	0.1211	0.1272	0.0475233	0.0035426	0.1726	0.1749	0.178	0.10044	0.00270986		16.3333	0.2186	0.2136	0.2166	0.142527	0.00251661	0.1974	0.1873	0.1821	0.115193	0.00777967	0.2019	0.1885	0.1947	0.121293	0.00670622		16.3333
16.6667	0.0887	0.0908	0.1025	0.1073	0.101	0.0934	0.0958	0.1007	0.0964	0.0254	0.00598623		16.5	0.2013	0.1915	0.1891	0.2022	0.121298	0.00669297	0.1193	0.1211	0.1212	0.1274	0.0476233	0.00359398	0.1734	0.1791	0.1805	0.10294	0.00376076		16.5	0.2158	0.2093	0.214	0.139293	0.00335609	0.1968	0.185	0.1819	0.11416	0.00786193	0.2058	0.1918	0.1936	0.123327	0.00761665		16.5
16.8333	0.0886	0.0909	0.1016	0.1073	0.1014	0.093	0.0962	0.1004	0.0965	0.0253222	0.00593607		16.6667	0.2012	0.1924	0.1871	0.2042	0.121498	0.00787924	0.1196	0.1206	0.1216	0.1276	0.0479733	0.00345157	0.1728	0.1766	0.1814	0.102206	0.00430968		16.6667	0.214	0.2067	0.2132	0.13756	0.00400375	0.1949	0.1841	0.1794	0.112393	0.00794754	0.2033	0.1921	0.1948	0.122993	0.00584494		16.6667
17	0.089	0.0919	0.1027	0.1079	0.1013	0.0934	0.0962	0.1014	0.0971	0.0258778	0.00597741		16.8333	0.2007	0.1918	0.1878	0.2046	0.121498	0.0077616	0.1195	0.1217	0.122	0.1276	0.0483983	0.00363628	0.1759	0.1774	0.1807	0.103273	0.00245561		16.8333	0.2106	0.2066	0.2094	0.135127	0.00205264	0.1938	0.1827	0.1789	0.111393	0.00774231	0.2029	0.1919	0.1948	0.122793	0.00570117		16.8333
17.1667	0.0892	0.0912	0.1025	0.1079	0.1018	0.0939	0.0965	0.1009	0.0975	0.0259333	0.00595882		17	0.1998	0.1917	0.1862	0.2022	0.120248	0.00737581	0.1208	0.121	0.1222	0.1285	0.0485483	0.003534	0.1777	0.178	0.1843	0.105273	0.00372693		17	0.2092	0.205	0.2077	0.13356	0.00212838	0.1928	0.1824	0.1777	0.11056	0.00772722	0.2038	0.1926	0.1949	0.12336	0.00591523		17
17.3333	0.0893	0.0915	0.1028	0.1082	0.1016	0.0937	0.0967	0.1012	0.0973	0.0260333	0.00600916		17.1667	0.1991	0.1902	0.1853	0.2013	0.119248	0.00751504	0.1204	0.1217	0.1226	0.1284	0.0489733	0.00343608	0.1821	0.1823	0.1902	0.11014	0.00461988		17.1667	0.2077	0.2045	0.2069	0.132627	0.00166533	0.1939	0.1812	0.1774	0.110427	0.00864079	0.2036	0.1938	0.1956	0.123927	0.00521664		17.1667
17.5	0.0894	0.092	0.102	0.1085	0.102	0.0952	0.0972	0.1017	0.0972	0.0263556	0.00585109		17.3333	0.1981	0.1896	0.1854	0.201	0.118798	0.0072624	0.1213	0.1216	0.1232	0.1287	0.0491733	0.00352231	0.1786	0.1842	0.1858	0.10814	0.00378065		17.3333	0.2062	0.2024	0.2057	0.131027	0.00206478	0.1924	0.1808	0.1771	0.109693	0.00798269	0.2023	0.1936	0.1955	0.123393	0.0045742		17.3333
17.6667	0.0894	0.0921	0.1026	0.1083	0.1024	0.0941	0.0975	0.1015	0.0969	0.0263111	0.00595219		17.5	0.1972	0.1887	0.1858	0.201	0.118448	0.00711448	0.1209	0.1228	0.1229	0.129	0.0491983	0.00368816	0.1814	0.1855	0.1889	0.11054	0.00375544		17.5	0.2056	0.2022	0.2053	0.130627	0.00188237	0.1922	0.1814	0.1764	0.109593	0.00807548	0.202	0.1956	0.1962	0.124193	0.00353459		17.5
17.8333	0.0897	0.0923	0.1024	0.109	0.1026	0.0943	0.0978	0.1023	0.0987	0.0267889	0.00602089		17.6667	0.1965	0.1878	0.1839	0.2	0.117323	0.00747195	0.1212	0.1219	0.1233	0.1293	0.0497733	0.00359537	0.182	0.1888	0.1832	0.10994	0.00362951		17.6667	0.2047	0.2019	0.2038	0.129727	0.00142945	0.1924	0.1825	0.1766	0.110093	0.00798394	0.1998	0.1936	0.1959	0.122693	0.00313422		17.6667
18	0.0899	0.0929	0.1049	0.1093	0.1029	0.0945	0.0976	0.1028	0.0989	0.0273	0.0062448		17.8333	0.1953	0.1876	0.1831	0.1987	0.116448	0.00710932	0.1218	0.1231	0.1233	0.1298	0.0498983	0.00369358	0.185	0.1899	0.1901	0.113606	0.00288848		17.8333	0.2037	0.1999	0.203	0.12846	0.00202237	0.192	0.183	0.1763	0.110027	0.00787803	0.201	0.196	0.1948	0.123527	0.00328836		17.8333
18.1667	0.0901	0.0927	0.1027	0.1092	0.1031	0.0951	0.0981	0.1024	0.0985	0.0271	0.00592853		18	0.1952	0.1901	0.183	0.1979	0.116823	0.00655362	0.1216	0.1237	0.1232	0.13	0.0501233	0.00362077	0.1833	0.1901	0.1939	0.114373	0.00537029		18	0.2036	0.1997	0.2026	0.128227	0.00202567	0.1927	0.1822	0.1767	0.110127	0.00812917	0.2	0.1923	0.1931	0.121393	0.0042336		18
18.3333	0.0903	0.0931	0.1044	0.1095	0.1032	0.095	0.0981	0.1024	0.0991	0.0274556	0.00606282		18.1667	0.1942	0.1891	0.1822	0.1975	0.116023	0.00666558	0.1218	0.1236	0.1239	0.1301	0.0503983	0.00374288	0.1856	0.192	0.1916	0.115006	0.00358515		18.1667	0.203	0.2002	0.2026	0.128193	0.00151438	0.1926	0.1816	0.1766	0.10986	0.00818535	0.2009	0.1915	0.1935	0.12156	0.00495177		18.1667
18.5	0.0905	0.0933	0.1051	0.1096	0.1026	0.0952	0.0981	0.1029	0.0993	0.0276222	0.00606564		18.3333	0.1936	0.1898	0.1844	0.1966	0.116373	0.00526245	0.1224	0.1231	0.1244	0.1306	0.0504983	0.00366549	0.1885	0.193	0.1932	0.11684	0.00265769		18.3333	0.2028	0.2008	0.2018	0.12806	0.001	0.1927	0.1817	0.1765	0.109893	0.00827124	0.1999	0.1915	0.1929	0.121027	0.00450037		18.3333
18.6667	0.0906	0.0933	0.105	0.11	0.1031	0.0952	0.0984	0.1032	0.0996	0.0278222	0.00616011		18.5	0.193	0.1901	0.185	0.1963	0.116373	0.00479096	0.1227	0.1231	0.1245	0.1306	0.0508733	0.0040332	0.1902	0.1949	0.191	0.117306	0.00251462		18.5	0.2021	0.199	0.202	0.127293	0.00176163	0.1933	0.1816	0.1774	0.11036	0.00823954	0.1987	0.1914	0.1926	0.120493	0.0039145		18.5
18.8333	0.0909	0.0934	0.105	0.1098	0.1037	0.0953	0.0987	0.1035	0.1011	0.0281556	0.00610453		18.6667	0.1933	0.1882	0.1871	0.1973	0.116748	0.00473031	0.1222	0.1238	0.125	0.1314	0.0511483	0.00354906	0.1906	0.1985	0.1915	0.118806	0.00432474		18.6667	0.2018	0.1981	0.2033	0.127327	0.00267644	0.1936	0.1821	0.1779	0.110793	0.00812794	0.1997	0.1926	0.1932	0.121427	0.00393743		18.6667
19	0.0913	0.0947	0.1057	0.1099	0.1038	0.0956	0.0991	0.1036	0.1009	0.0285111	0.00591934		18.8333	0.1923	0.1831	0.1803	0.2024	0.114798	0.00999746	0.1232	0.1244	0.1248	0.1311	0.0515733	0.00366151	0.1927	0.2021	0.1937	0.12144	0.00516269		18.8333	0.2017	0.1973	0.2026	0.126793	0.00283608	0.1939	0.1823	0.1781	0.111027	0.00818372	0.2002	0.1935	0.1938	0.122093	0.00378462		18.8333
19.1667	0.0913	0.0936	0.1064	0.1102	0.1037	0.096	0.0989	0.1036	0.1002	0.0284333	0.00616299		19	0.192	0.1829	0.1797	0.1987	0.113598	0.00865963	0.1236	0.1247	0.1252	0.1317	0.0516483	0.00374822	0.1932	0.2018	0.1913	0.120706	0.00559494		19	0.2013	0.197	0.2015	0.126193	0.00254231	0.1944	0.1828	0.1781	0.11136	0.00838987	0.2006	0.1982	0.1926	0.123393	0.00410528		19
19.3333	0.0918	0.0941	0.1058	0.1106	0.1039	0.0959	0.0993	0.1035	0.1005	0.0286	0.00601893		19.1667	0.1922	0.1832	0.1794	0.1989	0.113698	0.00880771	0.1239	0.1242	0.1255	0.1319	0.0520733	0.00358143	0.1952	0.2007	0.1929	0.12154	0.00400791		19.1667	0.2016	0.1977	0.2025	0.12686	0.00255147	0.1951	0.1835	0.1793	0.112227	0.00818372	0.2017	0.1978	0.1937	0.123993	0.00400042		19.1667
19.5	0.0913	0.0945	0.1062	0.1105	0.104	0.0965	0.0998	0.1037	0.1016	0.0289	0.00604028		19.3333	0.1913	0.1827	0.1786	0.2021	0.113948	0.0103976	0.1238	0.1256	0.1258	0.132	0.0520983	0.00372592	0.1957	0.2062	0.1927	0.123473	0.00708872		19.3333	0.2013	0.1978	0.202	0.126627	0.00225019	0.1947	0.1835	0.1797	0.112227	0.00779829	0.2018	0.1978	0.1938	0.12406	0.004		19.3333
19.6667	0.0914	0.0946	0.1073	0.1107	0.1045	0.0965	0.0999	0.1036	0.1035	0.0293333	0.0062512		19.5	0.1912	0.1821	0.1782	0.2004	0.113248	0.00991375	0.124	0.1252	0.1258	0.1323	0.0523733	0.00380438	0.1955	0.2018	0.1918	0.12164	0.00505602		19.5	0.2015	0.1977	0.2019	0.126627	0.00231805	0.1959	0.1851	0.1805	0.113427	0.00790527	0.2003	0.1981	0.1947	0.12396	0.00282135		19.5
19.8333	0.0917	0.0949	0.1074	0.1108	0.1041	0.0963	0.0997	0.1044	0.1022	0.0292778	0.00618865		19.6667	0.1906	0.1819	0.1782	0.2032	0.113748	0.0111078	0.1242	0.1258	0.1257	0.1327	0.0522983	0.00389904	0.2006	0.2027	0.1878	0.122306	0.00806494		19.6667	0.2023	0.1977	0.2024	0.12706	0.00268514	0.1978	0.1876	0.1815	0.115227	0.00823549	0.2005	0.1947	0.1966	0.123527	0.00295691		19.6667
20	0.0917	0.0946	0.1077	0.1113	0.104	0.0966	0.0999	0.1042	0.1026	0.0294	0.00631823		19.8333	0.1909	0.1817	0.177	0.2033	0.113498	0.01159	0.1244	0.125	0.1259	0.1328	0.0525733	0.00344674	0.196	0.2021	0.1867	0.120206	0.00775521		19.8333	0.2014	0.1981	0.202	0.12676	0.0021	0.2009	0.1891	0.1821	0.11696	0.00950158	0.201	0.1946	0.1946	0.122993	0.00369504		19.8333
													20	0.1905	0.1814	0.1771	0.2029	0.113248	0.0114109	0.1248	0.126	0.126	0.1324	0.0527233	0.00327567	0.1937	0.201	0.186	0.11884	0.00750089		20	0.2017	0.1969	0.2029	0.12676	0.0031749	0.1987	0.1883	0.1822	0.115993	0.00834286	0.2016	0.1961	0.1946	0.123693	0.00368556		20
[truncated: 65 more columns]

## Sheet: Supplementary Fig. 6
XacXeg74							XacXaeA							XacGalD
Temperature (a)							Temperature (b)							Temperature (c)
T (°C)	Experiment 1 (%)	Experiment 2 (%)	Experiment 3 (%)	Mean (%)	SD		T (°C)	Experiment 1 (%)	Experiment 2 (%)	Experiment 3 (%)	Mean (%)	SD		T (°C)	Experiment 1 (%)	Experiment 2 (%)	Experiment 3 (%)	Mean (%)	SD
10	19.8583	22.0279	20.3885	20.7583	1.13106		5	46.7087	46.9726	23.9701	39.2171	13.205		5	13.2241	14.523	15.2732	14.3401	1.03673
15	34.5583	34.5805	33.8942	34.3443	0.39		10	78.1997	59.6394	59.3315	65.7235	10.8058		10	19.9089	21.4094	21.2526	20.857	0.82476
20	48.8377	53.1857	50.1727	50.7321	2.22733		15	71.5584	83.2576	77.452	77.4227	5.84964		15	26.4482	27.5903	26.9745	27.0043	0.57165
25	61.1778	63.5599	64.7554	63.1643	1.8213		20	88.7113	117.827	93.4614	100	15.6205		20	41.3631	42.0237	39.3028	40.8965	1.41921
30	75.8269	78.9918	75.818	76.8789	1.82984		25	68.7876	73.0538	56.6926	66.178	8.48704		25	53.0308	50.5225	49.9403	51.1645	1.64221
35	99.6679	100.952	99.3801	100	0.83689		30	25.5974	46.2249	56.8245	42.8823	15.8796		30	56.7707	55.7405	62.8396	58.4503	3.83604
40	76.159	76.1302	76.3781	76.2224	0.13561		35	8.44452	7.16902	32.6785	16.0973	14.3738		35	65.695	63.7019	66.0309	65.1426	1.25896
45	44.8306	43.2809	38.0341	42.0485	3.56193		40	5.84956	15.6135	7.91673	9.79327	5.14536		40	74.3506	75.4927	72.6709	74.1714	1.41938
50	17.6444	17.6002	20.5003	18.5816	1.66177									45	83.6668	85.38	80.4979	83.1815	2.47693
55	14.5672	16.3161	16.5597	15.8143	1.0869									50	98.1226	102.993	98.884	100	2.62019
60	10.9143	11.2243	11.025	11.0545	0.15706									55	77.0379	71.1369	63.6235	70.5994	6.72336
65	8.72259	11.6228	10.1395	10.1616	1.45021									60	28.6317	21.9804	19.3043	23.3055	4.8028
														65	10.6599	7.46865	5.35234	7.82696	2.67186
														70	5.1172	3.11287	2.37384	3.53464	1.41948
														75	3.53837	1.79158	1.43326	2.2544	1.12629
pH (d)							pH (e)							pH (f)
pH	Experiment 1 (%)	Experiment 2 (%)	Experiment 3 (%)	Mean (%)	SD		pH	Experiment 1 (%)	Experiment 2 (%)	Experiment 3 (%)	Mean (%)	SD		pH	Experiment 1 (%)	Experiment 2 (%)	Experiment 3 (%)	Mean (%)	SD
2.5	13.4095	13.5225	13.579	13.5037	0.08631		3	1.36659	0.77563	0.1699	0.77071	0.59836		2	0.39588	0.14704	0.42982	0.32425	0.1544
3	14.7279	14.2382	15.274	14.7467	0.51818		3.5	1.90584	1.80242	1.73594	1.81473	0.08562		2.5	0.44113	0.11311	0.75783	0.43736	0.32238
3.5	14.3888	14.0498	15.6507	14.6965	0.8436		4	1.339	1.36357	1.33724	1.3466	0.01472		3	0.04524	0.31671	0.2036	0.18852	0.13636
4	12.7315	13.9557	13.4848	13.3907	0.6175		4.5	2.16476	2.25327	2.25428	2.2241	0.05139		3.5	18.0749	19.025	19.8394	18.9797	0.88312
4.5	20.0766	22.1859	21.8281	21.3636	1.12881		5	1.61825	1.57788	1.56683	1.58765	0.02707		4	66.0219	72.9556	71.0779	70.0185	3.58616
5	55.8171	57.0281	58.8361	57.2271	1.51932		5.5	6.91281	7.05418	7.17344	7.04681	0.13047		4.5	91.4942	105.712	96.4257	97.8773	7.21922
5.5	84.3104	78.2158	79.8908	80.8057	3.14858		6	18.214	17.9118	18.0297	18.0518	0.15232		5	92.2181	105.226	102.556	100	6.87024
6	101.795	97.5579	100.647	100	2.19153		6.5	44.854	45.0852	45.1953	45.0448	0.17415		5.5	68.2502	74.4938	70.7839	71.176	3.14023
6.5	98.1983	96.9251	93.2262	96.1165	2.58277		7	85.0195	84.6296	85.6796	85.1096	0.53074		6	49.4627	58.4436	57.1655	55.0239	4.85837
7	87.8963	81.0861	82.2462	83.7429	3.64345		7.5	103.096	98.235	98.6685	100	2.69036		6.5	26.083	28.8542	28.8655	27.9342	1.60322
7.5	34.8045	35.3883	35.9721	35.3883	0.58384		8	95.7426	91.7463	93.9107	93.7999	2.00048		7	13.6749	15.315	15.134	14.708	0.89923
8	13.8992	13.8615	15.8767	14.5458	1.15275		8.5	74.7267	74.9261	74.7311	74.7946	0.1139		7.5	3.81179	3.83441	4.49044	4.04555	0.38546
							9	34.0023	49.9803	45.6792	43.2206	8.2679		8	1.9681	2.35268	2.21694	2.17924	0.19504
							9.5	0.38412	0.97508	1.09327	0.81749	0.37993
							10	7.16537	4.57254	6.70738	6.14843	1.38384
							10.5	1.85413	5.37034	2.28258	3.16902	1.9184
							11	4.27706	4.29922	6.53009	5.03546	1.29444
Saturation (Xyloglucan) (g)							Saturation (pNP-acetate) (h)							Saturation (pNP-β-D-Galp) (i)
[ ] (mg/mL)	Experiment 1 (s-1)	Experiment 2 (s-1)	Experiment 3 (s-1)	Mean (s-1)	SD		[ ] (mmol/L)	Experiment 1 (s-1)	Experiment 2 (s-1)	Experiment 3 (s-1)	Mean (s-1)	SD		[ ] (mmol/L)	Experiment 1 (s-1)	Experiment 2 (s-1)	Experiment 3 (s-1)	Mean (s-1)	SD
0.1	0.22047	0.23836	0.24067	0.23317	0.01106		0.2	2750.4	2711.53	2711.53	2724.49	22.4448		0.01	9026.47	10038.8	10798	9954.42	888.783
0.5	0.42582	0.39921	0.46697	0.43067	0.03414		0.5	7891.62	6035.34	6317.18	6748.05	1000.34		0.02	24464.3	22945.8	22017.8	23142.6	1235.04
1	0.76328	0.7554	0.81811	0.77893	0.03416		1	10855.8	9417.46	11895.7	10723	1244.47		0.05	49012.9	49772.1	49687.7	49490.9	416.135
2	1.15054	1.26193	1.31589	1.24279	0.08432		2	9854.81	13781.2	15404.2	13013.4	2853.26		0.1	98531.9	100050	96591.6	98391.3	1733.65
3	1.72769	1.9799	1.68729	1.79829	0.15857		5	14272.3	15155.5	14497.3	14641.7	458.954		0.2	195039	196136	187700	192958	4586.81
4	2.20124	2.51319	2.33052	2.34831	0.15673		10	15197.1	17805	15047.5	16016.6	1550.63		0.5	370423	398936	430571	399977	30087.7
5	2.58928	2.5481	2.54579	2.56106	0.02447		20	15222.3	15972	17529.8	16241.4	1177.11		1	799644	736458	740592	758898	35347.2
6	3.35178	3.32148	3.42133	3.36486	0.05119									2	1.06225e+06	1.06816e+06	972749	1.03439e+06	53462.3
7	3.61207	3.71654	3.85967	3.72943	0.1243									5	1.22912e+06	1.2524e+06	1.23814e+06	1.23989e+06	11739.1
8	3.7705	4.00223	4.39526	4.056	0.31583									10	1.31213e+06	1.27779e+06	1.27231e+06	1.28741e+06	21580.7
9	4.50896	4.21404	3.92979	4.2176	0.2896									20	1.36748e+06	1.35781e+06	1.35207e+06	1.35912e+06	7789.34
10	4.09601	4.17941	4.3488	4.20807	0.12881

## Sheet: Supplementary Fig. 12
XacXyl31							XacAfc95							XacEgl9
Temperature (a)							Temperature (b)							Temperature (c )
T (°C)	Experiment 1 (%)	Experiment 2 (%)	Experiment 3 (%)	Mean (%)	SD		T (°C)	Experiment 1 (%)	Experiment 2 (%)	Experiment 3 (%)	Mean (%)	SD		T (°C)	Experiment 1 (%)	Experiment 2 (%)	Experiment 3 (%)	Mean (%)	SD
5	3.42999	6.32974	6.14747	5.3024	1.62411		5	6.93491	7.24506	11.1157	8.43189	2.32942		20	70.6526	74.256	75.3016	73.4034	2.43897
10	9.62717	9.24606	9.49461	9.45595	0.19347		10	8.68414	9.65181	8.87023	9.06873	0.51346		30	94.4447	94.5734	94.7504	94.5895	0.15345
15	15.145	15.2444	15.3273	15.2389	0.09126		15	9.73865	16.3386	17.4179	14.4984	4.15723		35	105.239	103.743	91.0183	100	7.81428
20	23.0323	22.3529	15.2775	20.2209	4.29455		20	27.4171	22.4423	24.5389	24.7994	2.4976		40	90.8574	88.9431	82.975	87.5918	4.1113
25	34.8467	36.0895	35.2775	35.4046	0.63104		25	33.5828	27.4791	37.4907	32.8509	5.04576		45	71.6821	67.387	71.1513	70.0735	2.34165
30	47.7548	47.8542	47.9205	47.8431	0.0834		30	40.2076	48.7056	39.3268	42.7467	5.17938		50	52.2334	49.8364	50.1743	50.748	1.29738
35	70.8368	73.8028	78.1442	74.2613	3.67519		35	50.5045	50.0579	51.2861	50.6162	0.62166		60	42.1792	36.8063	36.018	38.3345	3.35286
40	91.6819	93.4051	95.5924	93.5598	1.95984		40	63.5431	66.3345	70.6145	66.8307	3.56171
45	105.07	97.8625	97.0671	100	4.40909		45	79.4475	85.1915	82.7351	82.458	2.88198
50	47.6222	46.9594	44.1259	46.2358	1.85705		50	97.0639	96.6421	92.4613	95.3891	2.5443
55	11.1847	10.6876	10.4557	10.776	0.37249		55	103.689	101.431	94.8805	100	4.5751
60	5.08699	4.68931	4.88815	4.88815	0.19884		60	57.6999	57.2161	53.544	56.1533	2.2727
							65	18.3608	25.6679	23.7573	22.5953	3.78961
							70	14.9243	12.927	13.9567	13.936	0.99884
							75	6.86048	6.05409	8.00182	6.97213	0.97865
							80	3.57291	3.36201	2.98983	3.30825	0.29523
							85	2.67968	2.98983	2.20825	2.62592	0.39355
							90	2.35713	2.38194	2.87817	2.53908	0.29393
pH (d)							pH (e)							pH (f)
pH	Experiment 1 (%)	Experiment 2 (%)	Experiment 3 (%)	Mean (%)	SD		pH	Experiment 1 (%)	Experiment 2 (%)	Experiment 3 (%)	Mean (%)	SD		pH	Experiment 1 (%)	Experiment 2 (%)	Experiment 3 (%)	Mean (%)	SD
2	0.4406	0.53335	0.53335	0.50243	0.05355		2	3.22134	3.76539	4.05173	3.67949	0.42181		4.5	4.12767	6.34749	6.37149	5.61555	1.2886
2.5	0.02319	0.13914	0.48698	0.21643	0.24136		2.5	1.70373	2.44822	1.71805	1.95667	0.42576		5	24.85	28.6297	26.6979	26.7259	1.89001
3	0.04638	0.16233	0.25508	0.1546	0.10457		3	2.70593	2.86342	3.29293	2.95409	0.30382		5.5	51.2479	58.1114	58.2793	55.8795	4.01199
3.5	0.37103	0.95076	0.67249	0.66476	0.28994		3.5	3.13544	2.67729	2.77751	2.86341	0.24085		6	104.836	103.468	91.6967	100	7.22336
4	2.68996	2.71315	2.41169	2.60493	0.16776		4	2.46254	2.53412	2.70593	2.56753	0.12509		6.5	96.0523	98.0202	97.9842	97.3522	1.12589
4.5	54.9123	55.6775	57.4863	56.0254	1.32179		4.5	17.8104	17.1948	17.4955	17.5002	0.30784		7	81.7135	93.2565	91.8886	88.9529	6.30672
5	74.2058	76.7102	80.5828	77.1663	3.2129		5	52.5723	53.4743	56.3806	54.1424	1.99014		7.5	76.8179	68.7425	70.0264	71.8623	4.33942
5.5	94.3573	98.2299	103.819	98.8019	4.75648		5.5	91.615	95.0654	87.9212	91.5338	3.5728		8	50.9239	49.484	49.724	50.044	0.77143
6	95.6095	100.433	103.958	100	4.19088		6	100.062	100.22	99.7184	100	0.25624
6.5	88.8382	91.1108	112.886	97.6115	13.2764		6.5	90.5412	95.0081	92.4167	92.6553	2.243
7	73.3478	75.1797	74.2985	74.2753	0.9162		7	80.5908	82.0082	82.4377	81.6789	0.96648
7.5	32.9288	35.6188	35.9202	34.8226	1.64698		7.5	50.0811	49.6373	49.8807	49.8664	0.22226
8	20.0356	20.2675	19.7573	20.0201	0.25543		8	31.426	29.9084	31.9987	31.111	1.08016
9	13.5889	13.3338	14.5861	13.8363	0.66174		8.5	18.7554	27.8897	31.4976	26.0475	6.5678
9.5	3.57115	3.71029	3.84942	3.71029	0.13914		9	17.1375	19.9866	16.1067	17.7436	2.00972
10	0.23189	0.16233	0.32465	0.23962	0.08144		9.5	7.05832	7.43056	7.10127	7.19672	0.20365
							10	1.9328	1.86122	1.88985	1.89463	0.03603
Saturation (pNP-α-D-Xylp) (g)							Saturation (pNP-α-L-Fucp) (h)							Saturation (Xyloglucan) (i)
[ ] (mmol/L)	Experiment 1 (s-1)	Experiment 2 (s-1)	Experiment 3 (s-1)	Mean (s-1)	SD		[ ] (mmol/L)	Experiment 1 (s-1)	Experiment 2 (s-1)	Experiment 3 (s-1)	Mean (s-1)	SD		[ ] (mg/mL)	Experiment 1 (s-1)	Experiment 2 (s-1)	Experiment 3 (s-1)	Mean (s-1)	SD
0.01	1206.66	938.51	854.714	999.96	183.842		0.01	259.861	252.507	203.476	238.615	30.6522		0.5	0.07605	0.03803	0.08216	0.06541	0.02391
0.02	2011.09	1726.19	1793.22	1843.5	148.958		0.02	323.601	299.086	377.534	333.407	40.1331		1	0.19013	0.31439	0.16229	0.22227	0.08098
0.05	3770.8	4139.5	4139.5	4016.6	212.869		0.05	470.692	465.789	505.013	480.498	21.3719		2	0.66681	0.63422	0.64644	0.64916	0.01646
0.1	5145.04	5496.98	6536.05	5726.02	723.235		0.1	809.002	804.099	806.551	806.551	2.45147		3	1.14825	1.08034	1.48505	1.23788	0.21673
0.2	10776.1	13139.1	12971.5	12295.6	1318.58		0.2	1578.78	1414.53	1537.1	1510.14	85.3819		5	2.12198	2.05815	2.09686	2.09233	0.03216
0.5	27887.1	30434.5	29579.8	29300.5	1296.46		0.5	3780.25	3755.73	3601.29	3712.42	97.0237		7	2.71002	2.71478	2.67404	2.69961	0.02227
1	44193.7	46724.4	45568	45495.4	1266.87		1	6521.05	7116.77	6969.68	6869.16	310.319		9	2.62582	3.06448	3.2064	2.96557	0.30267
2	66416.3	84046.9	79170	76544.4	9103.82		2	11943.8	12228.2	12098.3	12090.1	142.364		12	3.26412	3.459	3.57579	3.43297	0.15746
5	104309	104543	109906	106253	3166.18		5	19634.2	17606.8	18700.2	18647.1	1014.75
10	116275	121939	118973	119062	2833.35		10	22897.2	23130.1	24733.4	23586.9	999.699
20	119861	121386	122576	121274	1360.93		20	26731.4	27121.2	26221.5	26691.3	451.189
30	122811	115520	109102	115811	6859.08		30	31465.3	30266.5	28844.6	30192.1	1311.92
40	113409	109035	104929	109124	4240.76		45	35179.3	30477.3	28780.9	31479.2	3314.8

## Sheet: Supplementary Fig. 15
XacGalD (a)
	Experiment 1 (%)	Experiment 2 (%)	Experiment 3 (%)	Mean (%)	SD
WT	94.27	103.78	101.95	100	5.04598
D562A	16.48	15.79	14.49	15.5867	1.01046
S106R	0.15	0.09	0.08	0.10667	0.03786
XacXyl31 (b)
	Experiment 1 (%)	Experiment 2 (%)	Experiment 3 (%)	Mean (%)	SD
WT	104.89	96.55	98.56	100	4.35248
W328A	86.01	86.37	84.22	85.5333	1.15154
XacAfc95 (c )
	Experiment 1 (%)	Experiment 2 (%)	Experiment 3 (%)	Mean (%)	SD
WT	99.63	101.25	99.12	100	1.11216
T375H	97.01	96.86	100.45	98.1067	2.03077

## Sheet: Supplementary Fig. 23
XacBglA							XacBglB							XacBglC
Temperature (a)							Temperature (b)							Temperature (c )
T (°C)	Experiment 1 (%)	Experiment 2 (%)	Experiment 3 (%)	Mean (%)	SD		T (°C)	Experiment 1 (%)	Experiment 2 (%)	Experiment 3 (%)	Mean (%)	SD		T (°C)	Experiment 1 (%)	Experiment 2 (%)	Experiment 3 (%)	Mean (%)	SD
10	10.822	10.9216	11.0665	10.9367	0.122954		10	38.2174	36.8824	35.497	36.8656	1.36031		15	8.60533	8.59452	7.66517	8.28834	0.539706
15	15.8572	15.667	16.0926	15.8722	0.213219		15	60.4988	62.6938	62.8339	62.0088	1.30962		20	26.857	29.3437	27.5964	27.9324	1.27691
20	21.7345	21.9066	22.5315	22.0575	0.419358		20	84.8963	79.3667	84.7095	82.9908	3.13998		25	47.1443	48.6841	49.3393	48.3892	1.12683
25	32.3754	33.3082	34.4492	33.3776	1.03866		25	98.8978	98.5522	102.55	100	2.21509		30	77.3179	78.7157	77.7329	77.9222	0.717885
30	48.2688	47.3088	48.7125	48.0967	0.717487		30	89.1182	86.699	90.2765	88.6979	1.82538		35	104.161	97.3791	98.4602	100	3.64364
35	66.0005	68.7174	67.3771	67.365	1.35845		35	54.6609	56.6225	60.2559	57.1798	2.83883		40	87.0918	87.4522	88.6863	87.7434	0.836144
40	84.2938	93.2864	83.1255	86.9019	5.55992		40	20.1196	24.164	22.4454	22.243	2.02981		45	32.5434	29.7478	33.2533	31.8482	1.85324
45	99.7796	99.517	100.703	100	0.623117									50	15.3762	15.0486	16.6965	15.7071	0.872373
50	94.5362	93.531	97.1624	95.0765	1.87507									55	8.60533	7.50246	5.75516	7.28765	1.43718
55	27.304	26.978	26.7516	27.0112	0.277703									60	2.05297	4.12799	2.39587	2.85894	1.11232
60	11.302	10.8673	10.5413	10.9035	0.381646									70	0.567871	1.39675	2.20487	1.38983	0.818522
65	7.0275	7.06373	7.09995	7.06372	0.0362242
70	6.52942	5.86833	6.45697	6.2849	0.362582
pH (d)							pH (e)							pH (f)
pH	Experiment 1 (%)	Experiment 2 (%)	Experiment 3 (%)	Mean (%)	SD		pH	Experiment 1 (%)	Experiment 2 (%)	Experiment 3 (%)	Mean (%)	SD		pH	Experiment 1 (%)	Experiment 2 (%)	Experiment 3 (%)	Mean (%)	SD
4	1.03908	1.02176	1.55862	1.20649	0.305079		4	0.244648	0.489297	0.37105	0.368331	0.122347		4.5	2.73571	2.10584	3.90144	2.91433	0.91103
4.5	52.2311	53.5646	49.772	51.8559	1.92396		4.5	6.09582	6.56473	6.38124	6.34726	0.236294		5	3.563	3.79803	3.39087	3.58397	0.204388
5	94.9893	93.448	95.9245	94.7873	1.25054		5	39.6738	39.735	39.8369	39.7486	0.0823929		5.5	17.5236	19.4226	15.9442	17.6301	1.74164
5.5	97.206	103.7	99.0937	100	3.34064		5.5	89.7859	91.1723	88.7054	89.8879	1.23659		6	51.6024	46.5916	52.8433	50.3458	3.30987
6	94.4698	95.6474	94.3312	94.8161	0.723222		6	100.245	100.347	99.4088	100	0.514554		6.5	87.6743	85.0326	84.9856	85.8975	1.53893
6.5	78.5372	78.1389	77.8618	78.1793	0.339509		6.5	96.4526	96.5138	95.8614	96.2759	0.360305		7	98.053	95.6182	98.6359	97.4357	1.60078
7	60.0242	62.6393	63.2627	61.9754	1.71827		7	79.4903	83.0989	83.527	82.0387	2.21736		7.5	100.967	100.168	98.8643	100	1.06156
7.5	37.4762	39.1734	39.918	38.8559	1.2515		7.5	59.4699	59.4088	59.8573	59.5787	0.243228		8	92.5064	92.121	93.7944	92.8072	0.876317
8	25.3189	27.7261	25.3709	26.1387	1.37505		8	45.0153	41.3456	41.3252	42.562	2.12462		8.5	46.5982	44.2169	45.7822	45.5325	1.21013
8.5	17.7336	19.1884	17.5432	18.1551	0.899926		9	24.6279	25.4791	25.8308	25.3126	0.61847		9	2.76579	5.96027	3.9381	4.22139	1.61597
9	16.7812	16.7812	16.3136	16.6253	0.269961
Saturation (pNP-β-D-Glup) (g)							Saturation (pNP-β-D-Glup) (h)							Saturation (pNP-β-D-Glup) (i)
[ ] (mmol/L)	Experiment 1 (s-1)	Experiment 2 (s-1)	Experiment 3 (s-1)	Mean (s-1)	SD		[ ] (mmol/L)	Experiment 1 (s-1)	Experiment 2 (s-1)	Experiment 3 (s-1)	Mean (s-1)	SD		[ ] (mmol/L)	Experiment 1 (s-1)	Experiment 2 (s-1)	Experiment 3 (s-1)	Mean (s-1)	SD
0.1	10.3344	17.957	9.80821	12.6998	4.5604		0.1	0.11781	0.114913	0.125535	0.119419	0.00549093		0.1	0.258353	0.369206	0.266506	0.298022	0.0617821
0.5	27.6303	33.1212	23.5964	28.116	4.78098		0.5	0.527246	0.344738	0.815976	0.562654	0.237606		0.5	2.17401	1.74342	1.59226	1.83656	0.301853
2.5	47.8403	49.1759	46.39	47.8021	1.39337		2.5	11.1504	11.9142	11.9751	11.6799	0.459568		1	3.15245	3.1552	2.88677	3.06481	0.154191
5	65.3655	67.9491	67.3623	66.8923	1.35439		5	18.0664	20.0576	17.9592	18.6944	1.18176		2	4.82899	4.88854	4.89038	4.8693	0.0349217
10	98.311	98.3161	98.2305	98.2859	0.0480511		10	26.2445	28.031	27.4564	27.244	0.911979		4	7.64522	7.40886	7.10928	7.38778	0.268593
15	119.176	116.046	113.914	116.379	2.64655		15	28.9879	30.1109	30.0299	29.7096	0.626264		6	8.53754	8.52105	9.58103	8.87988	0.607274
20	121.531	122.153	121.539	121.741	0.356765		20	31.5382	32.0558	31.3432	31.6457	0.368288		8	9.80457	9.61035	10.554	9.98963	0.498292
25	129.261	128.073	129.332	128.889	0.706993		25	31.7671	31.8366	31.5913	31.7317	0.126413		10	10.5315	10.3662	10.9323	10.61	0.291134
30	128.877	128.765	129.609	129.084	0.458476		30	29.4785	31.4706	32.6815	31.2102	1.61734		12	10.6896	11.1293	11.2512	11.0233	0.295418
35	128.539	128.749	129.306	128.865	0.396339									16	11.0139	11.6698	11.8604	11.5147	0.444069
40	128.539	128.039	127.527	128.035	0.506174									20	11.7028	11.6964	12.1517	11.8503	0.26105
														25	11.9841	12.1746	11.9722	12.0436	0.113613

## Sheet: Supplementary Fig. 24
XacBglA							XacBglB							XacBglC
Saturation (Cellobiose) (a)							Saturation (Cellobiose) (b)							Saturation (Cellobiose) (c )
[ ] (mg/mL)	Experiment 1 (s-1)	Experiment 2 (s-1)	Experiment 3 (s-1)	Mean (s-1)	SD		[ ] (mg/mL)	Experiment 1 (s-1)	Experiment 2 (s-1)	Experiment 3 (s-1)	Mean (s-1)	SD		[ ] (mg/mL)	Experiment 1 (s-1)	Experiment 2 (s-1)	Experiment 3 (s-1)	Mean (s-1)	SD
1	0.267879	0.267879	0.121763	0.219173	0.0843597		0.1	0.131243	0.17454	0.553387	0.28639	0.232237		1	0.246872	0.246872	0.115797	0.203181	0.075676
2.5	0.937575	0.365289	0.255702	0.519522	0.366167		0.5	2.15537	1.97136	1.81982	1.98218	0.168037		2.5	0.768111	0.369959	0.273845	0.470639	0.262063
5	1.15675	1.10804	0.718402	0.994398	0.240257		1	3.84394	2.75611	2.18243	2.92749	0.843912		5	1.06604	1.02115	0.662067	0.91642	0.221417
7.5	1.16828	1.25351	1.20968	1.21049	0.0426206		1.5	4.27691	3.5571	3.35685	3.73029	0.483861		7.5	0.858574	0.867388	0.902769	0.876244	0.0233905
10	1.68095	1.84753	1.626	1.71816	0.115355		2	5.00213	4.21738	3.97383	4.39778	0.537362		10	1.14057	1.36699	1.30661	1.27139	0.117248
15	1.77774	1.71686	1.60727	1.70062	0.086386		2.5	6.36598	6.61494	4.60705	5.86266	1.09449		15	1.69432	1.98613	1.67312	1.78452	0.174919
20	2.11868	2.03344	1.65598	1.93603	0.246251		3	7.79478	6.63117	6.62035	7.01543	0.674952		20	1.95253	2.15263	1.88029	1.99515	0.141086
25	1.95664	1.83329	2.27167	2.02053	0.226068		4	7.19945	6.76107	6.23717	6.73256	0.481769		25	2.76262	3.15824	2.18947	2.70344	0.487086
30	2.65443	1.60727	2.80055	2.35408	0.650872		5	6.94508	6.38763	7.36722	6.89998	0.49135		30	2.92588	3.26161	3.06064	3.08271	0.168948
40	3.04408	2.83708	2.73967	2.87361	0.155457		7.5	7.91384	7.33475	7.32933	7.52597	0.335914		40	3.35421	3.34563	3.25799	3.31928	0.0532499
50	3.22672	3.11713	3.37284	3.2389	0.128286		10	7.95714	7.59453	8.00585	7.85251	0.224738		50	3.75317	3.54472	3.10835	3.46875	0.329058
60	3.47383	3.16809	3.39049	3.34414	0.158054									60	3.25361	3.80343	3.55065	3.5359	0.275208
70	3.59006	3.37193	3.316	3.426	0.14481									70	3.49679	3.57262	3.53227	3.53389	0.0379452
80	2.9625	3.72291	3.75588	3.48043	0.448843									80	3.6896	3.11817	3.46135	3.42304	0.287634
Saturation (Laminarin) (d)							Saturation (Laminarin) (e)							Saturation (Laminarin) (f)
[ ] (mg/mL)	Experiment 1 (s-1)	Experiment 2 (s-1)	Experiment 3 (s-1)	Mean (s-1)	SD		[ ] (mg/mL)	Experiment 1 (s-1)	Experiment 2 (s-1)	Experiment 3 (s-1)	Mean (s-1)	SD		[ ] (mg/mL)	Experiment 1 (s-1)	Experiment 2 (s-1)	Experiment 3 (s-1)	Mean (s-1)	SD
0.25	0.0253578	0.0169052	0.0619857	0.0347496	0.0239628		1	0.123677	0.165943	0.207641	0.165754	0.0419825		2	0.113263	0.154705	0.17527	0.147746	0.0315835
0.5	0.142084	0.0716458	0.116726	0.110152	0.0356764		2	0.325163	0.561937	0.19516	0.360753	0.18596		5	0.251765	0.508515	0.39572	0.385333	0.12869
1	0.507558	0.541771	0.596914	0.548748	0.0450847		3	0.537542	0.603919	0.727596	0.623019	0.0964561		10	0.813095	0.770407	0.75986	0.781121	0.0281883
2	1.29848	1.33511	1.32907	1.32089	0.0196377		5	1.03622	1.02686	1.15479	1.07263	0.0713131		15	1.13154	1.35417	0.842073	1.10926	0.256775
3	1.73882	1.78712	1.71668	1.74754	0.0360199		7	1.62057	1.38456	1.54965	1.51826	0.121095		20	1.44313	1.41197	1.51106	1.45539	0.0506668
4	2.19325	2.25684	1.9453	2.1318	0.164609		10	1.72487	1.78614	1.93442	1.81514	0.107743		25	1.57852	1.61746	1.60189	1.59929	0.0196029
5	2.18037	2.4106	2.54141	2.37746	0.18279		15	2.01446	2.15292	2.14639	2.10459	0.0781224		30	1.61934	1.71281	1.6371	1.65641	0.0496428
6	2.49673	2.60944	2.54544	2.55054	0.0565233		20	2.18307	2.32887	2.37313	2.29502	0.0994462		40	1.63491	1.72487	1.63491	1.6649	0.0519362
8	2.61346	2.73703	2.54785	2.63278	0.0960571		25	2.27526	2.43411	2.16463	2.29134	0.135457		50	1.73758	1.64566	1.71421	1.69915	0.0477744
9	2.72576	2.83645	2.66619	2.7428	0.0863993
10	2.79821	2.84007	2.71207	2.78345	0.065262
12	2.82397	2.96364	2.77124	2.85295	0.0994186
14	2.65532	3.05058	2.58287	2.76292	0.251738
18	2.68068	2.69517	2.99745	2.7911	0.178852

## Sheet: Supplementary Fig. 26
Wild-Type				∆XAC1768-69				∆XAC1770				∆XAC1777
Biological Experiment	Technical Replicate	Lesion size (mm²)		Biological Experiment	Technical Replicate	Lesion size (mm²)		Biological Experiment	Technical Replicate	Lesion size (mm²)		Biological Experiment	Technical Replicate	Lesion size (mm²)
1	1	0.485		1	1	1.753		1	1	1.374		1	1	1.98
1	2	0.725		1	2	1.534		1	2	1.112		1	2	0.727
1	3	1.521		1	3	1.286		1	3	1.222		1	3	1.074
1	4	0.265		1	4	1.242		1	4	0.98		1	4	1.761
1	5	0.65		1	5	1.256		1	5	1.328		1	5	0.929
1	6	0.658		1	6	1.25		1	6	1.08		1	6	1.175
1	7	0.486		1	7	0.237		1	7	0.734		1	7	1.409
1	8	0.623		1	8	1.464		1	8	0.771		1	8	1.466
1	9	0.89		1	9	0.641		1	9	0.505		1	9	0.294
1	10	0.177		1	10	0.945		1	10	0.567		1	10	0.883
1	11	0.682		1	11	0.995		1	11	0.819		1	11	0.824
1	12	0.378		1	12	1.165		1	12	0.828		1	12	0.662
1	13	0.235		1	13	1.107		1	13	0.922		1	13	0.874
1	14	0.704		1	14	1.26		1	14	0.681		1	14	0.922
1	15	1.168		1	15	1.06		1	15	0.994		1	15	0.773
1	16	1.584		1	16	1.394		1	16	1.023		1	16	0.92
2	1	1.426		2	1	1.375		2	1	0.234		2	1	0.94
2	2	1.271		2	2	1.349		2	2	0.627		2	2	1.102
2	3	1.126		2	3	1.382		2	3	0.204		2	3	1.114
2	4	1.898		2	4	1.324		2	4	0.228		2	4	0.615
2	5	1.265		2	5	0.959		2	5	0.557		2	5	0.713
2	6	1.267		2	6	1.024		2	6	0.26		2	6	0.647
2	7	1.045		2	7	1.033		2	7	0.101		2	7	0.679
2	8	1.452		2	8	0.824		2	8	0.114		2	8	0.826
2	9	0.858		2	9	0.834		2	9	0.116		2	9	0.835
2	10	0.828		2	10	0.857		2	10	0.137		2	10	0.783
2	11	1.363		2	11	0.895		2	11	0.328		2	11	0.358
2	12	1.027		2	12	0.825		2	12	0.511		2	12	0.946
2	13	1.288		2	13	0.728		2	13	0.318		2	13	0.915
2	14	1.281		2	14	0.86		2	14	0.556		2	14	0.566
2	15	0.92		2	15	0.612		2	15	0.306		2	15	0.62
2	16	0.849		2	16	0.94		2	16	0.304		2	16	1.229
3	1	0.377		3	1	0.077		3	1	1.178		3	1	0.768
3	2	0.157		3	2	0.471		3	2	1.146		3	2	0.427
3	3	0.489		3	3	0.035		3	3	1.143		3	3	0.116
3	4	0.532		3	4	0.482		3	4	0.607		3	4	0.624
3	5	0.54		3	5	0.551		3	5	1.061		3	5	0.056
3	6	0.809		3	6	0.453		3	6	0.23		3	6	0.179
3	7	0.815		3	7	0.859		3	7	1.039		3	7	0.127
3	8	0.686		3	8	0.2		3	8	0.728		3	8	0.429
3	9	1.141		3	9	0.104		3	9	0.772		3	9	0.07
3	10	0.206		3	10	0.141		3	10	1.182		3	10	0.187
3	11	0.815		3	11	0.09		3	11	0.772		3	11	0.435
3	12	0.735		3	12	0.478		3	12	0.607		3	12	0.289
3	13	0.736		3	13	0.123		3	13	1.113		3	13	0.343
3	14	0.796		3	14	0.416		3	14	1.058		3	14	0.523
3	15	0.386		3	15	0.506		3	15	1.468		3	15	0.662
3	16	0.83		3	16	0.628		3	16	0.613		3	16	0.677

## Sheet: Supplementary Fig. 29
Target - XAC2293					Target - XAC4047					Target - XAC4218					Target - XAC2177
Condition	Experiment	Cq	Mean Cq		Condition	Experiment	Cq	Mean Cq		Condition	Experiment	Cq	Mean Cq		Condition	Experiment	Cq	Mean Cq
Glucose	A	25.509	25.5405		Glucose	A	24.175	24.0505		Glucose	A	21.22	21.231		Glucose	A	22.483	22.4045
Glucose	A'	25.572			Glucose	A'	23.926			Glucose	A'	21.242			Glucose	A'	22.326
Glucose	B	24.757	24.881		Glucose	B	24.706	24.6385		Glucose	B	21.121	21.038		Glucose	B	22.828	22.8425
Glucose	B'	25.005			Glucose	B'	24.571			Glucose	B'	20.955			Glucose	B'	22.857
Glucose	C	24.742	24.8115		Glucose	C	23.943	23.9495		Glucose	C	20.951	20.874		Glucose	C	22.081	22.0295
Glucose	C'	24.881			Glucose	C'	23.956			Glucose	C'	20.797			Glucose	C'	21.978
Xylose	A	25.579	25.622		Xylose	A	23.781	23.6265		Xylose	A	20.956	21.062		Xylose	A	22.573	22.576
Xylose	A'	25.665			Xylose	A'	23.472			Xylose	A'	21.168			Xylose	A'	22.579
Xylose	B	25.084	25.1205		Xylose	B	24.156	24.102		Xylose	B	20.953	20.9905		Xylose	B	23.009	22.953
Xylose	B'	25.157			Xylose	B'	24.048			Xylose	B'	21.028			Xylose	B'	22.897
Xylose	C	24.264	24.3735		Xylose	C	23.576	23.6035		Xylose	C	20.458	20.389		Xylose	C	22.216	22.249
Xylose	C'	24.483			Xylose	C'	23.631			Xylose	C'	20.32			Xylose	C'	22.282
Galactose	A	25.194	25.309		Galactose	A	24.171	24.0795		Galactose	A	20.705	20.696		Galactose	A	22.799	22.8495
Galactose	A'	25.424			Galactose	A'	23.988			Galactose	A'	20.687			Galactose	A'	22.9
Galactose	B	24.922	24.902		Galactose	B	24.687	24.8035		Galactose	B	21.166	21.0115		Galactose	B	22.995	22.889
Galactose	B'	24.882			Galactose	B'	24.92			Galactose	B'	20.857			Galactose	B'	22.783
Galactose	C	23.667	23.817		Galactose	C	22.974	22.8275		Galactose	C	20.108	20.108		Galactose	C	21.463	22.336
Galactose	C'	23.967			Galactose	C'	22.681			Galactose	C'	19.686			Galactose	C'	22.336
Xyl+Gal+Glc	A	26.729	26.8795		Xyl+Gal+Glc	A	23.059	22.987		Xyl+Gal+Glc	A	21.132	21.372		Xyl+Gal+Glc	A	22.291	22.071
Xyl+Gal+Glc	A'	27.03			Xyl+Gal+Glc	A'	22.915			Xyl+Gal+Glc	A'	21.612			Xyl+Gal+Glc	A'	21.851
Xyl+Gal+Glc	B	25.225	25.295		Xyl+Gal+Glc	B	23.849	23.602		Xyl+Gal+Glc	B	20.841	21.1415		Xyl+Gal+Glc	B	22.259	22.148
Xyl+Gal+Glc	B'	25.365			Xyl+Gal+Glc	B'	23.355			Xyl+Gal+Glc	B'	21.442			Xyl+Gal+Glc	B'	22.037
Xyl+Gal+Glc	C	26.696	26.6465		Xyl+Gal+Glc	C	24.016	23.924		Xyl+Gal+Glc	C	21.363	21.314		Xyl+Gal+Glc	C	22.891	22.8865
Xyl+Gal+Glc	C'	26.597			Xyl+Gal+Glc	C'	23.832			Xyl+Gal+Glc	C'	21.265			Xyl+Gal+Glc	C'	22.882
Sucrose+Fructose	A	25.507	25.602		Sucrose+Fructose	A	24.124	24.1475		Sucrose+Fructose	A	21.278	21.265		Sucrose+Fructose	A	22.445	22.466
Sucrose+Fructose	A'	25.697			Sucrose+Fructose	A'	24.171			Sucrose+Fructose	A'	21.252			Sucrose+Fructose	A'	22.487
Sucrose+Fructose	B	25.233	25.2725		Sucrose+Fructose	B	24.503	24.166		Sucrose+Fructose	B	21.016	20.951		Sucrose+Fructose	B	22.131	22.0705
Sucrose+Fructose	B'	25.312			Sucrose+Fructose	B'	23.829			Sucrose+Fructose	B'	20.886			Sucrose+Fructose	B'	22.01
Sucrose+Fructose	C	25.357	25.4165		Sucrose+Fructose	C	23.377	23.3245		Sucrose+Fructose	C	20.78	20.773		Sucrose+Fructose	C	21.994	21.8375
Sucrose+Fructose	C'	25.476			Sucrose+Fructose	C'	23.272			Sucrose+Fructose	C'	20.766			Sucrose+Fructose	C'	21.681
XyGOs	A	24.892	24.927		XyGOs	A	23.911	23.8275		XyGOs	A	21.036	20.908		XyGOs	A	22.53	22.5195
XyGOs	A'	24.962			XyGOs	A'	23.744			XyGOs	A'	20.78			XyGOs	A'	22.509
XyGOs	B	25.152	25.2145		XyGOs	B	24.294	24.3015		XyGOs	B	21.312	21.4375		XyGOs	B	22.84	22.82
XyGOs	B'	25.277			XyGOs	B'	24.309			XyGOs	B'	21.563			XyGOs	B'	22.8
XyGOs	C	24.914	25.0055		XyGOs	C	23.819	23.811		XyGOs	C	20.841	20.86		XyGOs	C	22.084	22.0845
XyGOs	C'	25.097			XyGOs	C'	23.803			XyGOs	C'	20.879			XyGOs	C'	22.085
Manose	A	24.986	25.0985		Manose	A	24.136	23.98		Manose	A	21.127	21.0165		Manose	A	22.34	22.3695
Manose	A'	25.211			Manose	A'	23.824			Manose	A'	20.906			Manose	A'	22.399
Manose	B	24.616	24.642		Manose	B	24.056	24		Manose	B	20.826	20.8775		Manose	B	22.361	22.3205
Manose	B'	24.668			Manose	B'	23.944			Manose	B'	20.929			Manose	B'	22.28
Manose	C	25.234	25.2705		Manose	C	23.021	22.9025		Manose	C	20.463	20.4415		Manose	C	21.725	21.7375
Manose	C'	25.307			Manose	C'	22.784			Manose	C'	20.42			Manose	C'	21.75

## Sheet: Supplementary Fig. 30
Gene expression data obtained for X. citri growth in minimal medium XVM2m containing xyloglucan oligosaccharides in comparison to XVM2m glucose medium.
Gene	log2 (medium RNE)	log2 (Fold Change)
XAC0394	3.7106	2.90058
XAC0397	4.64888	4.1235
XAC0409	5.51196	5.11493
XAC0416	5.96551	4.86492
XAC1265	0.0133791	0.0343713
XAC1266	2.2512	2.52886
RNE: relative normalized expression

[truncated: 1 more sheets: Supplementary Table 16]
